# Supplementary material for: A GWAS for grip strength in cohorts of children—Advantages of analysing young participants for this trait
Source: Genes Brain Behav. 2024 Oct 8;23(5):e70003. doi: 10.1111/gbb.70003 (PMC11459231; doi:10.1111/gbb.70003)
Supplement: Supplementary file 2 — Data S2. Tables. [file GBB-23-e70003-s001.xlsx]

## Sheet: Index
Table index	Table description
Table S1	GSD ALSPAC - GWAS
Table S2	GSND ALSPAC - GWAS
Table S3	GSD Raine Study - GWAS
Table S4	GSND Raine Study - GWAS
Table S5	GSD meta-analysed sample - GWAS
Table S6	GSD meta-analysed sample - Gene-based
Table S7	GSD meta-analysed sample - eQTL
Table S8	GSD meta-analysed sample - GWAS Catalogue
Table S9	GSND meta-analysed sample - GWAS
Table S10	GSND meta-analysed sample - Gene-based
Table S11	GSND meta-analysed sample - eQTL
Table S12	GSND meta-analysed sample - GWAS Catalogue
Table S13	List of variants selected for replication analysis from previous studies
Table S14	Replication analysis
Table S15	Genetic correlation with meta-analysed sample
Table S16	Polygenic Risk Scores analysis in the ALSPAC cohort

## Sheet: Supplementary Table S1
Supplementary Table S1
Top SNPs (p < 1e-04) for GSD GWAS in ALSPAC.
rsID	chr:pos	Non effect allele	Effect allele	MAF	uniqueID	p	Beta	Standard error	Nearest gene	Distance to nearest gene	Function
rs78777886	14:101101813	T	C	0.06362		3.1e-07	0.195694	0.0382509	LINC00523	21773	intergenic
rs79742354	14:101101462	A	G	0.06362		3.2e-07	0.195545	0.0382358	LINC00523	22124	intergenic
rs74353060	14:101101569	G	A	0.06362		3.2e-07	0.195498	0.0382396	LINC00523	22017	intergenic
rs116486545	14:101101966	C	T	0.06362		3.6e-07	0.195118	0.0383321	LINC00523	21620	intergenic
rs74581693	14:101101967	A	G	0.06362		3.6e-07	0.195162	0.0383333	LINC00523	21619	intergenic
rs74743277	14:101099798	T	C	0.06362		4.1e-07	0.193672	0.038251	LINC00523	23788	intergenic
rs79138776	14:101099898	A	G	0.06362		4.1e-07	0.19373	0.0382564	LINC00523	23688	intergenic
rs150839248	14:101098573	C	T	0.06362		4.2e-07	0.193235	0.0382003	LINC00523	25013	intergenic
rs117598257	14:101097842	A	G	0.06362		4.3e-07	0.193031	0.0382003	LINC00523	25744	intergenic
rs34165243	14:101096757	T	C	0.06362		4.7e-07	0.192726	0.038254	LINC00523	26829	intergenic
rs77903339	14:101096192	A	G	0.06461		5.1e-07	0.192056	0.0382432	LINC00523	27394	intergenic
rs1190911	14:101105584	C	T	0.06759		1.2e-06	0.183285	0.0377096	LINC00523	18002	intergenic
rs1190912	14:101105913	A	G	0.06759		1.2e-06	0.183599	0.0377663	LINC00523	17673	intergenic
rs1190913	14:101106662	C	T	0.07157		1.2e-06	0.182215	0.0374993	LINC00523	16924	intergenic
rs2985313	1:21084999	T	C	0.2684		1.5e-06	0.0979781	0.020345	HP1BP3	0	intronic
rs34838742	2:2905398	T	C	0.1928		1.6e-06	-0.111932	0.0233343	AC019118.2	0	ncRNA_intronic
rs2940274	4:130878378	T	A	0.3807		1.7e-06	0.09029	0.0188432	LINC02465	1854	intergenic
rs2940276	4:130878519	G	A	0.3807		1.7e-06	0.0902145	0.0188425	LINC02465	1995	intergenic
rs2968991	4:130878818	A	G	0.3907		1.8e-06	0.0900491	0.0188482	LINC02465	2294	intergenic
rs4404562	4:130877618	A	G	0.3807		1.9e-06	0.0896619	0.0188418	LINC02465	1094	intergenic
rs2968987	4:130880608	C	T	0.3807		1.9e-06	0.0898265	0.018847	LINC02465	4084	intergenic
rs2968984	4:130880775	G	T	0.3807		2.1e-06	0.0893735	0.0188385	LINC02465	4251	intergenic
rs1022010	4:130905017	A	G	0.3797		2.1e-06	0.0891332	0.0188083	LINC02465	28493	intergenic
rs7654798	4:130881562	C	T	0.3807		2.2e-06	0.0891209	0.0188341	LINC02465	5038	intergenic
rs2940283	4:130902646	G	A	0.3787		2.2e-06	0.0890837	0.0188092	LINC02465	26122	intergenic
rs1567194	4:130904518	G	C	0.3797		2.2e-06	0.0891027	0.0188087	LINC02465	27994	intergenic
rs1022012	4:130896644	C	T	0.3797		2.3e-06	0.0888611	0.0188102	LINC02465	20120	intergenic
rs2969008	4:130897767	T	A	0.3797		2.3e-06	0.0888741	0.0188104	LINC02465	21243	intergenic
rs2968941	4:130899468	A	G	0.3797		2.3e-06	0.0889439	0.0188103	LINC02465	22944	intergenic
rs2968924	4:130882306	G	A	0.3807		2.4e-06	0.0888803	0.0188298	LINC02465	5782	intergenic
rs2940271	4:130882416	A	G	0.3807		2.4e-06	0.0888547	0.0188293	LINC02465	5892	intergenic
rs2968937	4:130905588	A	G	0.3797		2.4e-06	0.0886705	0.0188082	LINC02465	29064	intergenic
rs2940282	4:130905640	G	C	0.3797		2.4e-06	0.0886857	0.0188082	LINC02465	29116	intergenic
rs2940281	4:130906111	T	A	0.3797		2.4e-06	0.0886566	0.0188096	LINC02465	29587	intergenic
rs7219869	17:68337185	G	C	0.4722		2.4e-06	-0.0866113	0.0183628	CTD-2378E21.1	0	ncRNA_intronic
rs2940270	4:130882988	C	A	0.3807		2.5e-06	0.0886723	0.0188255	LINC02465	6464	intergenic
rs2968922	4:130892393	G	A	0.3807		2.5e-06	0.0885092	0.0188116	LINC02465	15869	intergenic
rs1507779	4:130894348	C	T	0.3807		2.6e-06	0.0883852	0.0188104	LINC02465	17824	intergenic
rs2968921	4:130894857	A	T	0.3807		2.6e-06	0.0884129	0.0188101	LINC02465	18333	intergenic
rs2940260	4:130895528	T	C	0.3807		2.6e-06	0.0884442	0.0188099	LINC02465	19004	intergenic
rs2940259	4:130896505	T	C	0.3797		2.6e-06	0.0884562	0.018809	LINC02465	19981	intergenic
rs2940266	4:130890044	G	A	0.3807		2.7e-06	0.0882232	0.0188096	LINC02465	13520	intergenic
rs1507781	4:130890712	T	A	0.3807		2.7e-06	0.0882336	0.0188094	LINC02465	14188	intergenic
rs1995718	4:130892010	G	T	0.3807		2.7e-06	0.0882608	0.0188098	LINC02465	15486	intergenic
rs2940263	4:130893475	A	C	0.3807		2.7e-06	0.0883097	0.0188104	LINC02465	16951	intergenic
rs2940262	4:130893823	T	C	0.3807		2.7e-06	0.0883343	0.0188105	LINC02465	17299	intergenic
rs2063149	4:130901246	T	C	0.3797		2.7e-06	0.088304	0.0188117	LINC02465	24722	intergenic
rs1995721	4:130887629	A	C	0.3807		2.8e-06	0.0881753	0.0188085	LINC02465	11105	intergenic
rs2968990	4:130879074	T	C	0.3658		2.9e-06	0.0884169	0.0189043	LINC02465	2550	intergenic
rs2968986	4:130880630	G	A	0.3658		3.1e-06	0.0881912	0.0189118	LINC02465	4106	intergenic
rs2968933	4:130908815	C	T	0.3797		3.1e-06	0.0877866	0.018809	LINC02465	32291	intergenic
rs2940277	4:130909173	T	C	0.3797		3.1e-06	0.0877533	0.0188095	LINC02465	32649	intergenic
rs6482175	10:21573536	T	C	0.1918		3.2e-06	0.106311	0.0228154	LUZP4P1	36511	intergenic
rs2968926	4:130922533	C	T	0.3787		3.3e-06	0.0879138	0.0188978	LINC02465	46009	intergenic
rs28875258	14:101092937	C	T	0.05567		3.3e-06	0.189698	0.0407693	LINC00523	30649	intergenic
rs2740760	17:46643389	G	A	0.4165		3.3e-06	-0.0871108	0.0187354	HOXB3:HOXB-AS3	00:00:00	ncRNA_intronic
rs34296762	2:159577435	A	T	0.06064		3.4e-06	-0.17633	0.0379642	AC005042.4:AC005042.5	00:00:00	ncRNA_intronic
rs2968985	4:130880768	C	T	0.3658		3.5e-06	0.0877332	0.0189012	LINC02465	4244	intergenic
rs6833366	4:130881052	A	G	0.3658		3.6e-06	0.0875377	0.0188971	LINC02465	4528	intergenic
rs4864255	4:130881460	G	A	0.3658		3.7e-06	0.0874749	0.0188965	LINC02465	4936	intergenic
rs4362841	4:130934313	A	G	0.3777		3.8e-06	0.0885191	0.0191413	LINC02465	57789	intergenic
rs2135926	4:130895425	T	C	0.3658		4.1e-06	0.0869209	0.0188764	LINC02465	18901	intergenic
rs2940272	4:130914062	T	C	0.3807		4.1e-06	0.0866316	0.0188038	LINC02465	37538	intergenic
rs2968929	4:130918559	C	T	0.3807		4.1e-06	0.0866283	0.0188139	LINC02465	42035	intergenic
rs2940269	4:130883107	C	T	0.3658		4.2e-06	0.0869142	0.018889	LINC02465	6583	intergenic
rs1022011	4:130896900	G	A	0.3668		4.2e-06	0.0868862	0.0188734	LINC02465	20376	intergenic
rs2940261	4:130895130	G	T	0.3658		4.4e-06	0.0866308	0.0188717	LINC02465	18606	intergenic
rs876683	4:130915934	C	A	0.3807		4.4e-06	0.0863595	0.0188119	LINC02465	39410	intergenic
rs34770897	2:2898048	A	G	0.1879		4.5e-06	-0.108091	0.0235656	AC019118.2	771	downstream
rs2940288	4:130918048	G	T	0.3648		4.5e-06	0.0867978	0.0189195	LINC02465	41524	intergenic
rs1995720	4:130887651	G	A	0.3658		4.6e-06	0.086424	0.0188693	LINC02465	11127	intergenic
rs1995719	4:130887798	A	G	0.3658		4.6e-06	0.086429	0.0188694	LINC02465	11274	intergenic
rs1507780	4:130890862	T	C	0.3658		4.6e-06	0.0864847	0.0188706	LINC02465	14338	intergenic
rs2940264	4:130892243	C	T	0.3658		4.6e-06	0.0865053	0.0188712	LINC02465	15719	intergenic
rs56060058	16:30120301	T	C	0.3459		4.6e-06	0.0953148	0.0208085	GDPD3:RP11-455F5.4	00:00:00	ncRNA_intronic
rs2063148	4:130902269	C	G	0.3668		4.8e-06	0.0863243	0.0188744	LINC02465	25745	intergenic
rs2968938	4:130902577	A	G	0.3658		4.8e-06	0.0863642	0.0188832	LINC02465	26053	intergenic
rs12578296	12:118099043	C	T	0.04175		4.8e-06	-0.192157	0.0420122	KSR2	0	intronic
rs2391575	4:130880236	T	C	0.3539		4.9e-06	0.0868095	0.0189985	LINC02465	3712	intergenic
rs79399770	14:101100203	T	A	0.1103		4.9e-06	0.136652	0.0298964	LINC00523	23383	intergenic
rs2940285	4:130922296	G	T	0.3807		5.1e-06	0.0859286	0.0188448	LINC02465	45772	intergenic
rs73175577	3:185520137	A	G	0.0825		5.4e-06	0.16086	0.0353699	IGF2BP2	0	intronic
rs2940280	4:130907663	C	T	0.3658		5.5e-06	0.0857939	0.0188716	LINC02465	31139	intergenic
rs2968935	4:130908036	A	G	0.3658		5.5e-06	0.0857933	0.0188723	LINC02465	31512	intergenic
rs2940279	4:130908632	C	T	0.3658		5.5e-06	0.0857784	0.0188722	LINC02465	32108	intergenic
rs4292348	4:130867195	T	C	0.34		5.7e-06	-0.0882723	0.0194556	LINC02465	0	ncRNA_intronic
rs10034592	4:130869829	A	G	0.34		5.7e-06	-0.0882563	0.0194507	LINC02465	0	ncRNA_intronic
rs4269195	4:130870805	T	A	0.34		5.7e-06	-0.0882099	0.019448	LINC02465	0	ncRNA_intronic
rs876684	4:130915946	C	A	0.3857		5.7e-06	0.0853946	0.0188207	LINC02465	39422	intergenic
rs2555111	17:46648899	T	C	0.4751		5.7e-06	-0.083439	0.0183865	HOXB3:HOXB-AS3	00:00:00	ncRNA_intronic
rs7299485	12:118100768	T	C	0.04274		5.8e-06	-0.189592	0.0418259	KSR2	0	intronic
rs76074252	12:49344454	G	A	0.08151		5.9e-06	-0.164561	0.0363311	RP11-302B13.5:ARF3	00:00:00	intronic
rs78955194	12:49344505	T	A	0.08151		5.9e-06	-0.164559	0.0363329	RP11-302B13.5:ARF3	00:00:00	intronic
rs57040947	12:49304685	A	G	0.08151		6.1e-06	-0.162314	0.0358874	RP11-302B13.5:CCDC65	00:00:00	intronic
rs12501395	4:130909006	C	T	0.3539		6.3e-06	0.085968	0.0190322	LINC02465	32482	intergenic
rs686389	11:1947793	T	C	0.2823		6.3e-06	-0.095157	0.0210726	TNNT3	0	intronic
rs6832154	4:130942446	C	T	0.3748		6.6e-06	0.0868675	0.0192835	LINC02465	65922	intergenic
rs2969007	4:130898055	C	A	0.3439		7.2e-06	0.0867184	0.0193192	LINC02465	21531	intergenic
rs2940275	4:130911951	G	C	0.3668		7.3e-06	0.0846202	0.0188657	LINC02465	35427	intergenic
rs2968931	4:130913931	G	A	0.3668		7.3e-06	0.0846272	0.0188655	LINC02465	37407	intergenic
rs1507783	4:130911622	T	G	0.3668		7.5e-06	0.0845255	0.0188699	LINC02465	35098	intergenic
rs2968928	4:130918985	G	A	0.3678		7.6e-06	0.0844942	0.0188719	LINC02465	42461	intergenic
rs2940287	4:130919074	A	G	0.3678		7.6e-06	0.0844721	0.0188727	LINC02465	42550	intergenic
rs2174839	4:130915270	G	T	0.3668		7.7e-06	0.0843855	0.018864	LINC02465	38746	intergenic
rs6824934	4:130876286	C	T	0.341		8.1e-06	-0.0867326	0.0194314	LINC02465	0	ncRNA_intronic
rs10031229	4:130868505	T	G	0.337		8.2e-06	-0.0867954	0.0194585	LINC02465	0	ncRNA_intronic
rs2968930	4:130914634	G	A	0.3549		8.3e-06	0.0847753	0.0190238	LINC02465	38110	intergenic
rs13069868	3:142972276	T	C	0.2584		8.4e-06	0.0967444	0.0217143	SLC9A9	11787	intergenic
rs6824751	4:130876183	G	T	0.339		8.4e-06	-0.0866678	0.019451	LINC02465	0	ncRNA_intronic
rs2968927	4:130920774	G	A	0.3678		8.4e-06	0.0841391	0.018885	LINC02465	44250	intergenic
rs112316384	12:118092003	C	T	0.03976		8.4e-06	-0.192156	0.0431307	KSR2	0	intronic
rs9954367	18:19672259	G	T	0.1491		8.7e-06	-0.117516	0.0264187	RP11-595B24.2	0	intronic
rs6825946	4:130876818	C	T	0.3767		9.1e-06	-0.0841914	0.0189723	LINC02465	294	downstream
rs7238108	18:19667005	A	G	0.1521		9.2e-06	-0.117315	0.0264495	RP11-595B24.2	1015	intergenic
rs2135930	4:130921517	A	G	0.3807		9.4e-06	0.0837113	0.0188919	LINC02465	44993	intergenic
rs2135931	4:130921510	T	C	0.3807		9.6e-06	0.0836209	0.0188929	LINC02465	44986	intergenic
rs4258929	3:142968986	A	C	0.3002		9.8e-06	0.0923493	0.0208911	SLC9A9	15077	intergenic
rs35124148	12:5117795	G	T	0.3181		9.9e-06	0.0853277	0.0193051	RP11-429A20.3	9835	intergenic
rs823216	2:2905198	T	C	0.2187		1.1e-05	0.0993833	0.0225559	AC019118.2	0	ncRNA_intronic
rs2940286	4:130920124	C	T	0.3549		1.1e-05	0.0836275	0.0190354	LINC02465	43600	intergenic
rs11063462	12:5121113	G	A	0.3022		1.1e-05	0.0853087	0.0194202	RP11-429A20.3	6517	intergenic
rs16963192	18:19668115	A	G	0.1481		1.1e-05	-0.116229	0.0264892	RP11-595B24.2	0	intronic
rs7661528	4:130949366	A	G	0.3996		1.2e-05	0.083739	0.0191391	LINC02465	72842	intergenic
rs12830185	12:5101464	A	G	0.3042		1.2e-05	0.0847527	0.0193719	RP11-429A20.3	26166	intergenic
rs6489590	12:5102612	A	G	0.3052		1.3e-05	0.0845362	0.0193712	RP11-429A20.3	25018	intergenic
rs147590246	12:49357249	A	G	0.08052		1.3e-05	-0.159517	0.0366449	WNT10B	1873	intergenic
rs8084972	18:19673179	C	T	0.1471		1.4e-05	-0.11487	0.0264177	RP11-595B24.2	0	intronic
rs7686145	4:130870673	T	C	0.3101		1.5e-05	-0.0854479	0.0197545	LINC02465	0	ncRNA_intronic
rs58829932	12:49304447	C	T	0.08151		1.5e-05	-0.156052	0.0360615	RP11-302B13.5:CCDC65	00:00:00	intronic
rs58861845	12:49325688	A	G	0.07952		1.5e-05	-0.157185	0.0363135	RP11-302B13.5:AC073610.5	00:00:00	intronic
rs112583908	12:118090421	C	T	0.03976		1.6e-05	-0.186295	0.0432366	KSR2	0	intronic
rs7692845	4:130871799	T	C	0.3121		1.7e-05	-0.0850776	0.0197637	LINC02465	0	ncRNA_intronic
rs2135929	4:130921527	G	A	0.3668		1.7e-05	0.0815696	0.0189445	LINC02465	45003	intergenic
rs2011977	4:130923450	T	G	0.2972		1.7e-05	0.08608	0.0199896	LINC02465	46926	intergenic
rs113664832	1:21058655	A	G	0.3598		1.8e-05	0.0802955	0.0187504	SH2D5	0	intronic
rs11012639	10:21569443	T	C	0.1819		1.8e-05	0.0965171	0.0225031	LUZP4P1	32418	intergenic
rs11652860	17:46632679	C	G	0.4722		1.8e-05	-0.0792547	0.0184947	HOXB3:HOXB-AS3	00:00:00	ncRNA_intronic
rs56369689	16:30120308	G	A	0.3618		1.9e-05	0.0852367	0.0199384	GDPD3:RP11-455F5.4	00:00:00	ncRNA_intronic
rs2011980	4:130923486	A	G	0.2972		2.1e-05	0.0850963	0.0199973	LINC02465	46962	intergenic
rs10764311	10:21571782	G	A	0.1819		2.2e-05	0.0988509	0.0233107	LUZP4P1	34757	intergenic
rs77848509	14:101114062	T	G	0.0825		2.4e-05	0.147993	0.035017	LINC00523	9524	intergenic
rs60839168	14:101116884	C	G	0.0825		2.6e-05	0.14721	0.0349821	LINC00523	6702	intergenic
rs10916878	1:21173402	T	C	0.327		2.7e-05	0.0795493	0.0189549	EIF4G3	0	intronic
rs4654732	1:21337313	T	G	0.327		2.7e-05	0.08048	0.019183	EIF4G3	0	intronic
rs112571696	12:49300225	T	C	0.06958		2.7e-05	-0.154331	0.0367533	RP11-302B13.5:CCDC65	00:00:00	intronic
rs2228417	12:49333799	A	G	0.06958		2.7e-05	-0.156187	0.0371866	RP11-302B13.5:ARF3	00:00:00	exonic
rs7160413	14:101115533	A	G	0.0825		2.8e-05	0.14652	0.0350013	LINC00523	8053	intergenic
rs17175174	12:49285634	A	G	0.07157		2.9e-05	-0.151414	0.0362218	RNU6-600P	278	downstream
rs3848453	17:68362094	C	T	0.4632		3.2e-05	0.076658	0.0184315	CTD-2378E21.1	0	ncRNA_intronic
rs2968925	4:130922837	G	A	0.2863		3.5e-05	0.0833006	0.0201405	LINC02465	46313	intergenic
rs529162	1:21063311	A	T	0.3648		3.7e-05	-0.0767454	0.0186057	RP5-930J4.2	2865	intergenic
rs60531364	4:130941694	G	T	0.3529		3.7e-05	0.080162	0.0194222	LINC02465	65170	intergenic
rs12028354	1:21446122	C	G	0.328		4.1e-05	0.0797687	0.0194475	EIF4G3	0	intronic
rs7435184	4:130864349	C	T	0.3499		4.1e-05	-0.0794353	0.0193674	LINC02465	0	ncRNA_intronic
rs4406028	4:130866408	G	A	0.3499		4.1e-05	-0.0793974	0.0193661	LINC02465	0	ncRNA_intronic
rs541464	1:21067095	T	C	0.3658		4.2e-05	-0.0761218	0.0185958	HP1BP3	2058	intergenic
rs2952873	4:130855717	A	G	0.3499		4.2e-05	0.0794065	0.0193734	LINC02465	0	ncRNA_intronic
rs2968955	4:130857829	G	A	0.3499		4.2e-05	0.0793545	0.0193719	LINC02465	0	ncRNA_intronic
rs495522	1:21105994	T	C	0.3648		4.3e-05	-0.0763248	0.0186576	HP1BP3	0	intronic
rs2391527	4:130852230	T	C	0.3489		4.3e-05	0.0792261	0.0193759	LINC02465	0	ncRNA_intronic
rs658851	1:21079425	C	T	0.3658		4.5e-05	-0.0758482	0.0185868	HP1BP3	0	intronic
rs8083005	18:19677116	A	C	0.1392		4.5e-05	-0.109894	0.0269484	RP11-595B24.2	0	intronic
rs1985278	1:21091861	T	G	0.3638		4.6e-05	0.0758986	0.0186224	HP1BP3	0	intronic
rs2969001	4:130782792	G	C	0.332		4.7e-05	0.0799088	0.0196393	LINC02465	0	ncRNA_intronic
rs2969004	4:130781670	A	C	0.332		4.8e-05	0.0797826	0.0196346	LINC02465	0	ncRNA_intronic
rs1190902	14:101096001	C	T	0.1153		4.8e-05	0.119595	0.0294165	LINC00523	27585	intergenic
rs667687	1:21072577	G	A	0.3648		4.9e-05	-0.0754032	0.0185778	HP1BP3	0	intronic
rs1190897	14:101095360	G	T	0.1153		4.9e-05	0.119696	0.0294682	LINC00523	28226	intergenic
rs28687129	14:101095390	T	C	0.1163		4.9e-05	0.119564	0.0294616	LINC00523	28196	intergenic
rs35550021	2:2907600	G	A	0.1889		5.1e-05	-0.0957956	0.0236344	AC019118.2	0	ncRNA_intronic
rs68014649	18:19675679	A	G	0.1481		5.1e-05	-0.107044	0.0264221	RP11-595B24.2	0	intronic
rs12989149	2:2909298	G	A	0.1869		5.2e-05	-0.0959328	0.0236993	AC019118.2	0	ncRNA_intronic
rs8082856	18:19677023	T	C	0.1511		5.2e-05	-0.107043	0.026442	RP11-595B24.2	0	intronic
rs1190889	14:101093025	G	A	0.1064		5.3e-05	0.122897	0.0304099	LINC00523	30561	intergenic
rs12373302	18:19676263	A	G	0.1461		5.3e-05	-0.107715	0.0266583	RP11-595B24.2	0	intronic
rs1007113	12:118087715	G	T	0.03877		5.4e-05	-0.174584	0.0432383	KSR2	0	intronic
rs1124246	12:118087053	A	T	0.03877		5.5e-05	-0.174316	0.0432134	KSR2	0	intronic
rs77114363	12:118081942	T	C	0.03777		5.7e-05	-0.173444	0.0430968	KSR2	0	intronic
rs1190894	14:101095023	C	G	0.1153		5.9e-05	0.118238	0.0294216	LINC00523	28563	intergenic
rs1190901	14:101095707	A	G	0.1153		5.9e-05	0.118184	0.0294291	LINC00523	27879	intergenic
rs1190899	14:101095501	G	A	0.1163		6.1e-05	0.117958	0.0294271	LINC00523	28085	intergenic
rs4594476	2:2908338	A	G	0.1869		6.2e-05	-0.0946583	0.0236309	AC019118.2	0	ncRNA_intronic
rs1190898	14:101095456	A	G	0.1163		6.2e-05	0.117868	0.0294278	LINC00523	28130	intergenic
rs1190895	14:101095182	C	G	0.1153		6.4e-05	0.117588	0.0294215	LINC00523	28404	intergenic
rs8094985	18:19676625	C	G	0.1501		6.4e-05	-0.105823	0.026468	RP11-595B24.2	0	intronic
rs11707352	3:142976976	T	C	0.2416		6.6e-05	0.0890566	0.0223266	SLC9A9	7087	intergenic
rs12373510	18:19676355	G	T	0.1481		6.6e-05	-0.106326	0.0266505	RP11-595B24.2	0	intronic
rs1190893	14:101094548	G	C	0.1153		6.9e-05	0.117004	0.0294124	LINC00523	29038	intergenic
rs11590433	1:21505827	G	A	0.332		7.2e-05	-0.0779096	0.0196195	EIF4G3	2449	intergenic
rs77333858	12:118082022	A	G	0.03777		7.2e-05	-0.170836	0.043036	KSR2	0	intronic
rs4765798	12:5128108	A	G	0.2803		8.2e-05	0.0795665	0.0201969	RP11-429A20.3	0	ncRNA_exonic
rs115782787	12:118082697	A	G	0.03678		8.2e-05	-0.170116	0.0431797	KSR2	0	intronic
rs3111735	4:130845055	C	G	0.3241		9.3e-05	0.0762537	0.0195164	LINC02465	0	ncRNA_intronic
rs3111734	4:130845684	T	C	0.3241		9.3e-05	0.0762544	0.0195158	LINC02465	0	ncRNA_intronic
rs3109195	4:130845274	C	T	0.3241		9.4e-05	0.0762166	0.0195159	LINC02465	0	ncRNA_intronic
rs2952877	4:130843290	C	T	0.3241		9.7e-05	0.0760833	0.0195155	LINC02465	0	ncRNA_intronic
rs2968945	4:130841750	A	C	0.3241		9.9e-05	0.0759815	0.0195148	LINC02465	0	ncRNA_intronic

## Sheet: Supplementary Table S2
Supplementary Table S2
Top SNPs (p < 1e-04) for GSND GWAS in ALSPAC.
rsID	chr:pos	Non effect allele	Effect allele	MAF	p	Beta	Standard error	Nearest gene	Distance to nearest gene	Function
rs2968991	4:130878818	A	G	0.3907	7.1e-08	0.101881	0.0189032	LINC02465	2294	intergenic
rs2940274	4:130878378	T	A	0.3807	9.6e-08	0.100813	0.0188982	LINC02465	1854	intergenic
rs2940276	4:130878519	G	A	0.3807	9.8e-08	0.100736	0.0188975	LINC02465	1995	intergenic
rs2968989	4:130879699	G	C	0.3648	1.1e-07	0.100588	0.0189579	LINC02465	3175	intergenic
rs2968990	4:130879074	T	C	0.3658	1.1e-07	0.100715	0.0189595	LINC02465	2550	intergenic
rs4404562	4:130877618	A	G	0.3807	1.1e-07	0.100389	0.0188968	LINC02465	1094	intergenic
rs2940278	4:130879324	G	C	0.3658	1.1e-07	0.100576	0.0189643	LINC02465	2800	intergenic
rs2968984	4:130880775	G	T	0.3807	1.2e-07	0.100005	0.0188935	LINC02465	4251	intergenic
rs2968987	4:130880608	C	T	0.3807	1.2e-07	0.0999693	0.018902	LINC02465	4084	intergenic
rs2940282	4:130905640	G	C	0.3797	1.3e-07	0.099495	0.0188631	LINC02465	29116	intergenic
rs1022010	4:130905017	A	G	0.3797	1.3e-07	0.0996793	0.0188633	LINC02465	28493	intergenic
rs1022012	4:130896644	C	T	0.3797	1.3e-07	0.0995315	0.0188651	LINC02465	20120	intergenic
rs2968937	4:130905588	A	G	0.3797	1.3e-07	0.0994645	0.0188631	LINC02465	29064	intergenic
rs2969008	4:130897767	T	A	0.3797	1.3e-07	0.0995157	0.0188654	LINC02465	21243	intergenic
rs2940281	4:130906111	T	A	0.3797	1.3e-07	0.099475	0.0188645	LINC02465	29587	intergenic
rs7654798	4:130881562	C	T	0.3807	1.3e-07	0.0997364	0.0188891	LINC02465	5038	intergenic
rs2940283	4:130902646	G	A	0.3787	1.3e-07	0.0996554	0.0188641	LINC02465	26122	intergenic
rs1567194	4:130904518	G	C	0.3797	1.3e-07	0.099641	0.0188636	LINC02465	27994	intergenic
rs2968941	4:130899468	A	G	0.3797	1.3e-07	0.0995562	0.0188653	LINC02465	22944	intergenic
rs2968986	4:130880630	G	A	0.3658	1.3e-07	0.100072	0.018967	LINC02465	4106	intergenic
rs2968985	4:130880768	C	T	0.3658	1.3e-07	0.100106	0.0189564	LINC02465	4244	intergenic
rs4864255	4:130881460	G	A	0.3658	1.4e-07	0.099839	0.0189517	LINC02465	4936	intergenic
rs6833366	4:130881052	A	G	0.3658	1.4e-07	0.0999067	0.0189523	LINC02465	4528	intergenic
rs2968924	4:130882306	G	A	0.3807	1.4e-07	0.0995163	0.0188848	LINC02465	5782	intergenic
rs2968934	4:130908505	A	G	0.3797	1.4e-07	0.0992083	0.0188637	LINC02465	31981	intergenic
rs2940270	4:130882988	C	A	0.3807	1.4e-07	0.0993074	0.0188805	LINC02465	6464	intergenic
rs2940271	4:130882416	A	G	0.3807	1.4e-07	0.0994924	0.0188843	LINC02465	5892	intergenic
rs1022011	4:130896900	G	A	0.3668	1.5e-07	0.0993575	0.0189285	LINC02465	20376	intergenic
rs2968936	4:130907977	A	T	0.3797	1.5e-07	0.0991917	0.0188643	LINC02465	31453	intergenic
rs2968933	4:130908815	C	T	0.3797	1.5e-07	0.099165	0.0188639	LINC02465	32291	intergenic
rs2940263	4:130893475	A	C	0.3807	1.5e-07	0.098984	0.0188653	LINC02465	16951	intergenic
rs2940277	4:130909173	T	C	0.3797	1.5e-07	0.09913	0.0188644	LINC02465	32649	intergenic
rs2940262	4:130893823	T	C	0.3807	1.5e-07	0.0990138	0.0188654	LINC02465	17299	intergenic
rs1507779	4:130894348	C	T	0.3807	1.5e-07	0.0990793	0.0188654	LINC02465	17824	intergenic
rs2968921	4:130894857	A	T	0.3807	1.5e-07	0.0991128	0.0188651	LINC02465	18333	intergenic
rs2940288	4:130918048	G	T	0.3648	1.5e-07	0.0996425	0.0189748	LINC02465	41524	intergenic
rs2940260	4:130895528	T	C	0.3807	1.5e-07	0.099162	0.0188648	LINC02465	19004	intergenic
rs2968922	4:130892393	G	A	0.3807	1.5e-07	0.0991855	0.0188665	LINC02465	15869	intergenic
rs1995721	4:130887629	A	C	0.3807	1.6e-07	0.0987883	0.0188634	LINC02465	11105	intergenic
rs2135926	4:130895425	T	C	0.3658	1.6e-07	0.0991992	0.0189315	LINC02465	18901	intergenic
rs1995718	4:130892010	G	T	0.3807	1.6e-07	0.0989156	0.0188647	LINC02465	15486	intergenic
rs1507781	4:130890712	T	A	0.3807	1.6e-07	0.0988761	0.0188643	LINC02465	14188	intergenic
rs2940269	4:130883107	C	T	0.3658	1.6e-07	0.0992895	0.0189442	LINC02465	6583	intergenic
rs2940266	4:130890044	G	A	0.3807	1.6e-07	0.0988632	0.0188645	LINC02465	13520	intergenic
rs2940259	4:130896505	T	C	0.3797	1.6e-07	0.0988827	0.0188639	LINC02465	19981	intergenic
rs2063149	4:130901246	T	C	0.3797	1.6e-07	0.0988503	0.0188666	LINC02465	24722	intergenic
rs2940280	4:130907663	C	T	0.3658	1.7e-07	0.0989585	0.0189267	LINC02465	31139	intergenic
rs2968935	4:130908036	A	G	0.3658	1.7e-07	0.0989658	0.0189274	LINC02465	31512	intergenic
rs2940279	4:130908632	C	T	0.3658	1.7e-07	0.0989605	0.0189273	LINC02465	32108	intergenic
rs2968926	4:130922533	C	T	0.3787	1.7e-07	0.0990578	0.018953	LINC02465	46009	intergenic
rs2940261	4:130895130	G	T	0.3658	1.7e-07	0.0990164	0.0189268	LINC02465	18606	intergenic
rs2940264	4:130892243	C	T	0.3658	1.8e-07	0.0988627	0.0189263	LINC02465	15719	intergenic
rs1995719	4:130887798	A	G	0.3658	1.8e-07	0.0987648	0.0189245	LINC02465	11274	intergenic
rs1995720	4:130887651	G	A	0.3658	1.8e-07	0.0987586	0.0189244	LINC02465	11127	intergenic
rs1507780	4:130890862	T	C	0.3658	1.8e-07	0.0988357	0.0189257	LINC02465	14338	intergenic
rs2968929	4:130918559	C	T	0.3807	1.9e-07	0.0981994	0.0188688	LINC02465	42035	intergenic
rs2391575	4:130880236	T	C	0.3539	1.9e-07	0.0992959	0.019054	LINC02465	3712	intergenic
rs2940272	4:130914062	T	C	0.3807	1.9e-07	0.0982311	0.0188587	LINC02465	37538	intergenic
rs2063148	4:130902269	C	G	0.3668	1.9e-07	0.0986396	0.0189295	LINC02465	25745	intergenic
rs2968938	4:130902577	A	G	0.3658	1.9e-07	0.0986609	0.0189383	LINC02465	26053	intergenic
rs2968931	4:130913931	G	A	0.3668	2.2e-07	0.0980409	0.0189206	LINC02465	37407	intergenic
rs2940275	4:130911951	G	C	0.3668	2.2e-07	0.0980232	0.0189208	LINC02465	35427	intergenic
rs1507783	4:130911622	T	G	0.3668	2.2e-07	0.0979872	0.018925	LINC02465	35098	intergenic
rs2740760	17:46643389	G	A	0.4165	2.3e-07	-0.0972534	0.0187984	HOXB3:HOXB-AS3	00:00:00	ncRNA_intronic
rs2968928	4:130918985	G	A	0.3678	2.3e-07	0.097936	0.018927	LINC02465	42461	intergenic
rs876683	4:130915934	C	A	0.3807	2.3e-07	0.0976563	0.0188668	LINC02465	39410	intergenic
rs2940287	4:130919074	A	G	0.3678	2.3e-07	0.0979219	0.0189278	LINC02465	42550	intergenic
rs4362841	4:130934313	A	G	0.3777	2.3e-07	0.0993822	0.0191972	LINC02465	57789	intergenic
rs2940285	4:130922296	G	T	0.3807	2.4e-07	0.0976289	0.0188998	LINC02465	45772	intergenic
rs12501395	4:130909006	C	T	0.3539	2.4e-07	0.0986506	0.0190878	LINC02465	32482	intergenic
rs2174839	4:130915270	G	T	0.3668	2.4e-07	0.097691	0.0189191	LINC02465	38746	intergenic
rs2968927	4:130920774	G	A	0.3678	2.5e-07	0.0976674	0.0189402	LINC02465	44250	intergenic
rs876684	4:130915946	C	A	0.3857	2.9e-07	0.0967903	0.0188757	LINC02465	39422	intergenic
rs2968930	4:130914634	G	A	0.3549	3.1e-07	0.0976831	0.0190794	LINC02465	38110	intergenic
rs2969007	4:130898055	C	A	0.3439	3.2e-07	0.0990074	0.0193756	LINC02465	21531	intergenic
rs2940286	4:130920124	C	T	0.3549	3.9e-07	0.0968828	0.0190909	LINC02465	43600	intergenic
rs2135930	4:130921517	A	G	0.3807	4.1e-07	0.0959429	0.0189471	LINC02465	44993	intergenic
rs2952863	4:130759647	G	T	0.2893	4.2e-07	0.103458	0.020439	LINC02465	0	ncRNA_intronic
rs2135931	4:130921510	T	C	0.3807	4.2e-07	0.0958307	0.018948	LINC02465	44986	intergenic
rs2135929	4:130921527	G	A	0.3668	4.7e-07	0.0957504	0.0189998	LINC02465	45003	intergenic
rs4292348	4:130867195	T	C	0.34	4.8e-07	-0.0982214	0.0195124	LINC02465	0	ncRNA_intronic
rs10034592	4:130869829	A	G	0.34	4.8e-07	-0.0981942	0.0195075	LINC02465	0	ncRNA_intronic
rs2952870	4:130766989	A	G	0.3559	4.9e-07	0.0981043	0.0195061	LINC02465	0	ncRNA_intronic
rs4269195	4:130870805	T	A	0.34	4.9e-07	-0.0981287	0.0195048	LINC02465	0	ncRNA_intronic
rs2952865	4:130765170	T	C	0.2903	5.1e-07	0.102221	0.0203521	LINC02465	0	ncRNA_intronic
rs2952867	4:130766024	G	A	0.2903	5.1e-07	0.10223	0.0203504	LINC02465	0	ncRNA_intronic
rs2952858	4:130786346	G	A	0.2803	5.2e-07	0.102977	0.0205248	LINC02465	0	ncRNA_intronic
rs9944711	18:25426974	C	T	0.4145	5.2e-07	0.0944683	0.0188292	CDH2	103955	intergenic
rs72675820	4:130746149	C	A	0.3499	5.3e-07	0.0963884	0.0192257	LINC02465	0	ncRNA_intronic
rs2968973	4:130740404	T	C	0.3499	5.3e-07	0.096509	0.0192442	LINC02465	0	ncRNA_intronic
rs2952895	4:130740142	C	G	0.3499	5.3e-07	0.0965396	0.0192454	LINC02465	0	ncRNA_intronic
rs2555111	17:46648899	T	C	0.4751	5.5e-07	-0.0923838	0.0184484	HOXB3:HOXB-AS3	00:00:00	ncRNA_intronic
rs4525572	18:25416245	G	A	0.4105	5.9e-07	0.0938677	0.0187983	CDH2	114684	intergenic
rs12458227	18:25423583	T	C	0.4155	5.9e-07	0.0939002	0.0188047	CDH2	107346	intergenic
rs10031229	4:130868505	T	G	0.337	6.1e-07	-0.0973677	0.0195153	LINC02465	0	ncRNA_intronic
rs6832154	4:130942446	C	T	0.3748	6.2e-07	0.0964337	0.0193398	LINC02465	65922	intergenic
rs6825946	4:130876818	C	T	0.3767	6.5e-07	-0.0947026	0.0190277	LINC02465	294	downstream
rs2952862	4:130758713	C	T	0.3539	6.6e-07	0.0970677	0.0195214	LINC02465	0	ncRNA_intronic
rs2860199	4:130764605	T	C	0.2883	6.8e-07	0.101152	0.0203701	LINC02465	0	ncRNA_intronic
rs12458348	18:25418102	T	C	0.4155	7.1e-07	0.0931352	0.0187835	CDH2	112827	intergenic
rs4296336	18:25419219	C	T	0.4155	7.3e-07	0.0930517	0.0187846	CDH2	111710	intergenic
rs4462688	18:25419448	A	G	0.4155	7.4e-07	0.0929982	0.0187804	CDH2	111481	intergenic
rs6824934	4:130876286	C	T	0.341	7.5e-07	-0.0964087	0.0194881	LINC02465	0	ncRNA_intronic
rs6824751	4:130876183	G	T	0.339	7.6e-07	-0.0964515	0.0195078	LINC02465	0	ncRNA_intronic
rs12454901	18:25421618	A	T	0.4165	8.3e-07	0.0926448	0.0187998	CDH2	109311	intergenic
rs7686145	4:130870673	T	C	0.3101	8.6e-07	-0.0975054	0.0198122	LINC02465	0	ncRNA_intronic
rs2952869	4:130766339	G	A	0.2883	8.9e-07	0.100077	0.0203651	LINC02465	0	ncRNA_intronic
rs62102242	18:25433203	G	A	0.4115	9.2e-07	0.0921728	0.0187834	CDH2	97726	intergenic
rs13112688	4:130867778	C	T	0.3121	9.6e-07	-0.0967985	0.0197536	LINC02465	0	ncRNA_intronic
rs73175577	3:185520137	A	G	0.0825	1.1e-06	0.172608	0.0354786	IGF2BP2	0	intronic
rs2528593	2:159531909	G	A	0.3618	1.1e-06	0.0960851	0.0197082	PKP4:AC005042.4	00:00:00	ncRNA_intronic
rs2952866	4:130765783	A	G	0.3419	1.1e-06	0.0987455	0.0202593	LINC02465	0	ncRNA_intronic
rs2356505	2:159534863	G	A	0.3638	1.2e-06	0.0955365	0.0197081	PKP4:AC005042.4	00:00:00	ncRNA_intronic
rs2011980	4:130923486	A	G	0.2972	1.2e-06	0.0972953	0.0200557	LINC02465	46962	intergenic
rs2952861	4:130758445	C	G	0.2734	1.2e-06	0.100098	0.020649	LINC02465	0	ncRNA_intronic
rs2391535	4:130756174	C	T	0.2744	1.2e-06	0.100169	0.0206445	LINC02465	0	ncRNA_intronic
rs7692845	4:130871799	T	C	0.3121	1.2e-06	-0.0963588	0.0198214	LINC02465	0	ncRNA_intronic
rs7661528	4:130949366	A	G	0.3996	1.3e-06	0.0929875	0.019195	LINC02465	72842	intergenic
rs2391534	4:130755645	T	A	0.2753	1.4e-06	0.0995923	0.0206371	LINC02465	0	ncRNA_intronic
rs2391552	4:130761011	C	T	0.2744	1.4e-06	0.0997552	0.0206562	LINC02465	0	ncRNA_intronic
rs2968988	4:130880591	C	T	0.2714	1.4e-06	0.0984991	0.020416	LINC02465	4067	intergenic
rs2952896	4:130741296	A	G	0.4215	1.4e-06	0.0907817	0.0188347	LINC02465	0	ncRNA_intronic
rs2955476	4:130741313	T	C	0.4215	1.5e-06	0.0906146	0.0188343	LINC02465	0	ncRNA_intronic
rs2391553	4:130761876	G	A	0.2744	1.5e-06	0.0993922	0.0206563	LINC02465	0	ncRNA_intronic
rs2968995	4:130786512	A	T	0.2614	1.5e-06	0.101768	0.0211703	LINC02465	0	ncRNA_intronic
rs2969001	4:130782792	G	C	0.332	1.5e-06	0.0946439	0.0196967	LINC02465	0	ncRNA_intronic
rs2969004	4:130781670	A	C	0.332	1.7e-06	0.0943097	0.019692	LINC02465	0	ncRNA_intronic
rs1911643	4:130917823	T	A	0.2734	1.8e-06	0.0971774	0.0203509	LINC02465	41299	intergenic
rs2968967	4:130752266	T	C	0.2793	1.9e-06	0.0978967	0.0205498	LINC02465	0	ncRNA_intronic
rs146666360	3:185486728	C	T	0.08648	2.1e-06	0.164338	0.0346776	IGF2BP2	0	intronic
rs2952889	4:130771320	T	C	0.333	2.1e-06	0.0934011	0.0197032	LINC02465	0	ncRNA_intronic
rs9299	17:46669430	T	C	0.3241	2.2e-06	-0.092862	0.0196016	HOXB3:HOXB-AS3:HOXB5	00:00:00	ncRNA_intronic
rs2969003	4:130781879	T	A	0.2654	2.2e-06	0.0980009	0.020707	LINC02465	0	ncRNA_intronic
rs2968925	4:130922837	G	A	0.2863	2.2e-06	0.0955408	0.0201993	LINC02465	46313	intergenic
rs2952860	4:130782065	G	A	0.2654	2.2e-06	0.0979905	0.0207074	LINC02465	0	ncRNA_intronic
rs2952892	4:130774374	G	A	0.2654	2.2e-06	0.0980115	0.0207065	LINC02465	0	ncRNA_intronic
rs2968996	4:130786008	A	T	0.2644	2.2e-06	0.0981037	0.0207135	LINC02465	0	ncRNA_intronic
rs2952891	4:130774012	T	C	0.2654	2.2e-06	0.0980186	0.0207064	LINC02465	0	ncRNA_intronic
rs2968999	4:130784545	A	G	0.2654	2.2e-06	0.0979839	0.0207145	LINC02465	0	ncRNA_intronic
rs3109199	4:130775114	A	T	0.2654	2.2e-06	0.0980008	0.0207091	LINC02465	0	ncRNA_intronic
rs2969006	4:130781463	T	G	0.2654	2.2e-06	0.0980312	0.0207068	LINC02465	0	ncRNA_intronic
rs2969005	4:130781514	G	A	0.2654	2.2e-06	0.0980201	0.020707	LINC02465	0	ncRNA_intronic
rs2969002	4:130782328	T	G	0.2654	2.2e-06	0.0979794	0.020708	LINC02465	0	ncRNA_intronic
rs2955473	4:130749960	G	A	0.2744	2.2e-06	0.097546	0.020615	LINC02465	0	ncRNA_intronic
rs2952890	4:130772913	T	C	0.2654	2.2e-06	0.0981543	0.0207198	LINC02465	0	ncRNA_intronic
rs2391549	4:130784992	G	A	0.2485	2.3e-06	0.0993968	0.0210282	LINC02465	0	ncRNA_intronic
rs7435184	4:130864349	C	T	0.3499	2.3e-06	-0.091771	0.0194239	LINC02465	0	ncRNA_intronic
rs2968955	4:130857829	G	A	0.3499	2.3e-06	0.0917325	0.0194285	LINC02465	0	ncRNA_intronic
rs2969000	4:130783528	C	T	0.2654	2.3e-06	0.0978982	0.0207109	LINC02465	0	ncRNA_intronic
rs2952859	4:130783577	A	T	0.2654	2.3e-06	0.0978922	0.020711	LINC02465	0	ncRNA_intronic
rs4406028	4:130866408	G	A	0.3499	2.3e-06	-0.0917454	0.0194226	LINC02465	0	ncRNA_intronic
rs2952873	4:130855717	A	G	0.3499	2.3e-06	0.0918228	0.0194299	LINC02465	0	ncRNA_intronic
rs2391532	4:130749015	T	C	0.2803	2.3e-06	0.0968816	0.0205138	LINC02465	0	ncRNA_intronic
rs11099020	4:130724902	T	C	0.3728	2.4e-06	0.0912445	0.0193296	LINC02465	0	ncRNA_intronic
rs2952854	4:130748150	G	A	0.2744	2.4e-06	0.0971727	0.0206058	LINC02465	0	ncRNA_intronic
rs2391527	4:130852230	T	C	0.3489	2.4e-06	0.0916232	0.0194324	LINC02465	0	ncRNA_intronic
rs2968966	4:130749645	T	C	0.2803	2.5e-06	0.0967189	0.0205319	LINC02465	0	ncRNA_intronic
rs2952857	4:130786538	T	C	0.2704	2.5e-06	0.0976793	0.0207639	LINC02465	0	ncRNA_intronic
rs9947364	18:25425442	A	C	0.3708	2.5e-06	0.0900111	0.0191161	CDH2	105487	intergenic
rs2011991	4:130923558	G	A	0.2734	2.5e-06	0.0958181	0.0203522	LINC02465	47034	intergenic
rs2391576	4:130927461	T	C	0.2734	2.7e-06	0.0954232	0.0203471	LINC02465	50937	intergenic
rs2968998	4:130784655	G	A	0.2654	2.7e-06	0.0970949	0.0206882	LINC02465	0	ncRNA_intronic
rs2968969	4:130771240	T	C	0.2654	2.7e-06	0.097358	0.0207328	LINC02465	0	ncRNA_intronic
rs2968997	4:130784669	C	A	0.2654	2.7e-06	0.0970012	0.0206854	LINC02465	0	ncRNA_intronic
rs2391513	4:130772338	A	T	0.4125	2.7e-06	0.0930126	0.0198317	LINC02465	0	ncRNA_intronic
rs12694966	2:159471022	G	A	0.3718	2.8e-06	0.0915048	0.019543	PKP4	0	intronic
rs72623314	13:42113463	C	T	0.2952	2.8e-06	-0.0947914	0.0202381	VWA8	27509	intergenic
rs2952894	4:130738623	C	T	0.329	2.9e-06	0.0915484	0.0195578	LINC02465	0	ncRNA_intronic
rs2391548	4:130785224	T	G	0.2485	3.1e-06	0.09816	0.0210438	LINC02465	0	ncRNA_intronic
rs17455138	4:130903511	C	T	0.2227	3.1e-06	-0.101533	0.021769	LINC02465	26987	intergenic
rs4563110	18:25444241	A	G	0.4076	3.1e-06	0.0880764	0.0188932	CDH2	86688	intergenic
rs3111735	4:130845055	C	G	0.3241	3.1e-06	0.0912501	0.0195733	LINC02465	0	ncRNA_intronic
rs2955477	4:130740635	A	T	0.3171	3.1e-06	0.0911099	0.0195404	LINC02465	0	ncRNA_intronic
rs2968923	4:130745132	C	T	0.3181	3.2e-06	0.0908887	0.0195019	LINC02465	0	ncRNA_intronic
rs3109195	4:130845274	C	T	0.3241	3.2e-06	0.0911682	0.0195728	LINC02465	0	ncRNA_intronic
rs62102246	18:25442972	C	T	0.4076	3.2e-06	0.0880311	0.0188912	CDH2	87957	intergenic
rs11083230	18:25443313	A	G	0.4076	3.2e-06	0.0880406	0.0188917	CDH2	87616	intergenic
rs11659332	18:25440800	G	A	0.3986	3.2e-06	0.0879675	0.0188895	CDH2	90129	intergenic
rs62102245	18:25442843	T	A	0.4076	3.2e-06	0.0880079	0.018891	CDH2	88086	intergenic
rs36191689	18:25443073	T	G	0.4076	3.2e-06	0.088041	0.0188913	CDH2	87856	intergenic
rs2391514	4:130742213	G	A	0.3181	3.2e-06	0.0909476	0.0195171	LINC02465	0	ncRNA_intronic
rs3111734	4:130845684	T	C	0.3241	3.2e-06	0.0912002	0.0195728	LINC02465	0	ncRNA_intronic
rs9944740	18:25442656	A	G	0.4076	3.2e-06	0.0879832	0.0188904	CDH2	88273	intergenic
rs2952877	4:130843290	C	T	0.3241	3.3e-06	0.0910553	0.0195724	LINC02465	0	ncRNA_intronic
rs2969009	4:130744536	T	C	0.3181	3.4e-06	0.0905701	0.0195007	LINC02465	0	ncRNA_intronic
rs2968945	4:130841750	A	C	0.3241	3.4e-06	0.0909553	0.0195717	LINC02465	0	ncRNA_intronic
rs2968947	4:130839466	G	A	0.3241	3.5e-06	0.0908305	0.019571	LINC02465	0	ncRNA_intronic
rs12456336	18:25445882	G	C	0.4085	3.5e-06	0.0877584	0.0189067	CDH2	85047	intergenic
rs12956919	18:25446286	T	A	0.4085	3.5e-06	0.0877534	0.0189068	CDH2	84643	intergenic
rs2952872	4:130839776	C	A	0.3231	3.5e-06	0.0908394	0.0195712	LINC02465	0	ncRNA_intronic
rs2135928	4:130934004	T	G	0.2734	3.5e-06	0.0954513	0.0205625	LINC02465	57480	intergenic
rs2952898	4:130744953	A	G	0.3171	3.6e-06	0.0903475	0.0195111	LINC02465	0	ncRNA_intronic
rs4258929	3:142968986	A	C	0.3002	3.7e-06	0.0969421	0.0209553	SLC9A9	15077	intergenic
rs12953929	18:25442173	T	C	0.3986	3.8e-06	0.0873776	0.0188988	CDH2	88756	intergenic
rs2968965	4:130747207	G	T	0.3171	3.8e-06	0.0902219	0.0195229	LINC02465	0	ncRNA_intronic
rs7663824	4:130870544	C	T	0.2674	3.8e-06	-0.095207	0.02059	LINC02465	0	ncRNA_intronic
rs11652860	17:46632679	C	G	0.4722	4.1e-06	-0.0854855	0.018557	HOXB3:HOXB-AS3	00:00:00	ncRNA_intronic
rs2952883	4:130862934	C	A	0.3201	4.2e-06	-0.0906637	0.0196966	LINC02465	0	ncRNA_intronic
rs72881447	18:25428667	A	C	0.3638	4.3e-06	0.0879886	0.0191485	CDH2	102262	intergenic
rs4398538	4:130724740	C	T	0.3688	4.3e-06	0.0889004	0.0193402	LINC02465	0	ncRNA_intronic
rs2711040	2:159534889	T	C	0.4016	4.5e-06	0.0888904	0.0193808	PKP4:AC005042.4	00:00:00	ncRNA_intronic
rs4864201	4:130731284	C	T	0.3588	4.7e-06	0.08853	0.0193385	LINC02465	0	ncRNA_intronic
rs2968939	4:130847099	C	G	0.2674	4.7e-06	0.0944327	0.020624	LINC02465	0	ncRNA_intronic
rs6855326	4:130935453	G	A	0.2734	4.9e-06	0.0943862	0.0206663	LINC02465	58929	intergenic
rs2985313	1:21084999	T	C	0.2684	5.1e-06	0.0931188	0.02042	HP1BP3	0	intronic
rs9949254	18:25438200	G	C	0.4046	5.1e-06	0.0862543	0.0189097	CDH2	92729	intergenic
rs61994053	14:60530107	T	C	0.1352	5.4e-06	-0.113642	0.024986	LRRC9:RP11-16B13.1	00:00:00	exonic
rs2952849	4:130847334	C	A	0.3211	5.4e-06	0.0896504	0.019706	LINC02465	0	ncRNA_intronic
rs3111738	4:130837897	G	A	0.3241	5.5e-06	0.0891173	0.0196098	LINC02465	0	ncRNA_intronic
rs2391506	4:130833196	G	A	0.3241	6.1e-06	0.0886794	0.019601	LINC02465	0	ncRNA_intronic
rs2391508	4:130832737	A	G	0.3241	6.1e-06	0.0886421	0.0196011	LINC02465	0	ncRNA_intronic
rs3771645	2:159467028	T	C	0.3837	6.1e-06	0.0879423	0.0194464	PKP4	0	intronic
rs61993994	14:60491133	A	G	0.1342	6.2e-06	-0.111492	0.0246687	LRRC9:RP11-16B13.1	00:00:00	ncRNA_intronic
rs2391509	4:130832653	T	C	0.3241	6.2e-06	0.0886107	0.0196006	LINC02465	0	ncRNA_intronic
rs686389	11:1947793	T	C	0.2823	6.3e-06	-0.0954738	0.0211481	TNNT3	0	intronic
rs2952851	4:130846758	G	A	0.3221	6.5e-06	0.0888434	0.0197085	LINC02465	0	ncRNA_intronic
rs3771653	2:159483811	T	C	0.3917	6.5e-06	0.087219	0.0193396	PKP4	0	intronic
rs2952850	4:130847226	T	A	0.3221	6.5e-06	0.0888485	0.019708	LINC02465	0	ncRNA_intronic
rs2968940	4:130846669	A	G	0.3221	6.6e-06	0.0888353	0.0197086	LINC02465	0	ncRNA_intronic
rs28570178	18:25453636	G	C	0.3588	6.7e-06	-0.0872809	0.019378	CDH2	77293	intergenic
rs28422885	18:25453733	G	A	0.3579	6.8e-06	-0.0872244	0.0193787	CDH2	77196	intergenic
rs11079830	17:46682630	A	G	0.4016	7.1e-06	-0.0852192	0.0189798	HOXB-AS3	0	ncRNA_intronic
rs2711043	2:159539677	A	G	0.341	7.2e-06	0.0901111	0.020073	AC005042.4	0	ncRNA_intronic
rs7243670	18:25396110	T	C	0.3996	7.3e-06	-0.083792	0.018688	CDH2	134819	intergenic
rs2968951	4:130831114	C	A	0.3241	7.4e-06	0.0878547	0.0196028	LINC02465	0	ncRNA_intronic
rs2952904	4:130830553	A	T	0.3241	7.5e-06	0.0877821	0.0196018	LINC02465	0	ncRNA_intronic
rs2952906	4:130830425	A	G	0.3241	7.6e-06	0.0877584	0.0196006	LINC02465	0	ncRNA_intronic
rs2952871	4:130839795	T	C	0.2594	7.7e-06	0.092475	0.0206684	LINC02465	0	ncRNA_intronic
rs6743505	2:221607036	A	G	0.33	7.7e-06	0.0888858	0.0198723	AC067956.1	37749	intergenic
rs117026218	10:131268927	T	C	0.0338	7.8e-06	0.207772	0.0464747	MGMT	0	intronic
rs2968948	4:130837858	T	C	0.341	7.8e-06	0.0870655	0.0194711	LINC02465	0	ncRNA_intronic
rs35124148	12:5117795	G	T	0.3181	7.9e-06	0.0865625	0.019379	RP11-429A20.3	9835	intergenic
rs13001153	2:221593715	A	C	0.329	7.9e-06	0.0886968	0.019847	AC067956.1	24428	intergenic
rs3109196	4:130845324	A	G	0.3121	8.1e-06	0.088035	0.0197237	LINC02465	0	ncRNA_intronic
rs2952878	4:130844022	G	A	0.3121	8.2e-06	0.0879675	0.0197234	LINC02465	0	ncRNA_intronic
rs2391503	4:130843486	A	G	0.3121	8.3e-06	0.0879268	0.0197233	LINC02465	0	ncRNA_intronic
rs2968943	4:130842208	G	T	0.3121	8.5e-06	0.087826	0.0197231	LINC02465	0	ncRNA_intronic
rs2391502	4:130841769	C	T	0.3121	8.5e-06	0.0878248	0.0197228	LINC02465	0	ncRNA_intronic
rs2968944	4:130842035	G	A	0.3121	8.5e-06	0.0878186	0.0197231	LINC02465	0	ncRNA_intronic
rs8082971	18:25451089	A	G	0.3588	8.5e-06	-0.08568	0.0192496	CDH2	79840	intergenic
rs2952876	4:130841993	A	G	0.3121	8.5e-06	0.0878167	0.0197231	LINC02465	0	ncRNA_intronic
rs11063462	12:5121113	G	A	0.3022	8.5e-06	0.0867834	0.0194946	RP11-429A20.3	6517	intergenic
rs8084001	18:25451065	T	C	0.3588	8.5e-06	-0.0857259	0.0192508	CDH2	79864	intergenic
rs3109193	4:130840209	A	G	0.3121	8.6e-06	0.0877766	0.0197219	LINC02465	0	ncRNA_intronic
rs12694545	2:221626806	C	G	0.332	8.6e-06	0.088218	0.0198278	AC093843.1	28991	intergenic
rs7599725	2:221584571	A	G	0.3231	8.8e-06	0.0889195	0.020006	AC067956.1	15284	intergenic
rs61992209	14:60391173	G	A	0.1064	9.4e-06	-0.122359	0.0276121	LRRC9	0	intronic
rs6832946	4:130942810	C	T	0.2704	9.4e-06	0.092136	0.0207995	LINC02465	66286	intergenic
rs3109198	4:130845901	C	G	0.3131	9.7e-06	0.0872812	0.0197258	LINC02465	0	ncRNA_intronic
rs2860292	4:130844286	T	A	0.3131	9.9e-06	0.087173	0.0197255	LINC02465	0	ncRNA_intronic
rs2952908	4:130824714	A	G	0.3241	1.1e-05	0.0862558	0.0196012	LINC02465:EEF1GP8	00:00:00	ncRNA_exonic
rs2968957	4:130827503	G	A	0.3241	1.1e-05	0.0863501	0.0196013	LINC02465	0	ncRNA_intronic
rs2968962	4:130826233	T	C	0.3241	1.1e-05	0.0862742	0.0196005	LINC02465	0	ncRNA_intronic
rs2391540	4:130726833	A	T	0.332	1.1e-05	0.0863173	0.0196513	LINC02465	0	ncRNA_intronic
rs2968959	4:130827136	G	T	0.3241	1.1e-05	0.0862886	0.0196003	LINC02465	0	ncRNA_intronic
rs2968958	4:130827191	G	A	0.3241	1.1e-05	0.086296	0.0196005	LINC02465	0	ncRNA_intronic
rs2952903	4:130823389	A	C	0.3241	1.2e-05	0.0858178	0.0196081	LINC02465	0	ncRNA_intronic
rs2968976	4:130823019	C	T	0.3241	1.2e-05	0.085802	0.019608	LINC02465	0	ncRNA_intronic
rs2952902	4:130822606	A	G	0.3241	1.2e-05	0.0857864	0.0196068	LINC02465	0	ncRNA_intronic
rs12953647	18:25448662	C	T	0.3728	1.2e-05	-0.083975	0.0191888	CDH2	82267	intergenic
rs6489590	12:5102612	A	G	0.3052	1.2e-05	0.0850265	0.0194454	RP11-429A20.3	25018	intergenic
rs1567191	4:130950008	C	G	0.2704	1.2e-05	0.0916971	0.0209253	LINC02465	73484	intergenic
rs12830185	12:5101464	A	G	0.3042	1.2e-05	0.085075	0.019446	RP11-429A20.3	26166	intergenic
rs2968977	4:130822487	A	C	0.3241	1.2e-05	0.0857808	0.0196068	LINC02465	0	ncRNA_intronic
rs4864202	4:130731711	A	G	0.3221	1.3e-05	0.0860751	0.0197279	LINC02465	0	ncRNA_intronic
rs12232673	18:25464473	A	G	0.3877	1.4e-05	-0.0833073	0.0191445	CDH2	66456	intergenic
rs3111737	4:130837969	G	A	0.3121	1.4e-05	0.0860001	0.0197641	LINC02465	0	ncRNA_intronic
rs10853678	18:25464582	T	C	0.3877	1.4e-05	-0.0831732	0.0191455	CDH2	66347	intergenic
rs3111739	4:130825673	A	T	0.2584	1.4e-05	0.0896947	0.0206603	LINC02465	0	ncRNA_intronic
rs1986527	4:130803928	G	T	0.3419	1.4e-05	0.0845635	0.0194926	LINC02465	0	ncRNA_intronic
rs13149087	4:130851720	A	G	0.2187	1.4e-05	-0.0963265	0.0221391	LINC02465	0	ncRNA_intronic
rs61993995	14:60504075	A	G	0.1093	1.4e-05	-0.115111	0.0265209	LRRC9:RP11-16B13.1	00:00:00	ncRNA_intronic
rs3109192	4:130836852	A	G	0.3121	1.4e-05	0.0857991	0.019756	LINC02465	0	ncRNA_intronic
rs35588416	2:221597091	C	T	0.331	1.4e-05	0.0861595	0.0198304	AC067956.1	27804	intergenic
rs2952887	4:130835168	C	T	0.3121	1.4e-05	0.085665	0.019755	LINC02465	0	ncRNA_intronic
rs2968949	4:130836176	C	A	0.3121	1.4e-05	0.0857342	0.0197553	LINC02465	0	ncRNA_intronic
rs2391521	4:130828544	T	G	0.341	1.4e-05	0.0845799	0.0194713	LINC02465	0	ncRNA_intronic
rs12949148	17:46673723	G	T	0.4175	1.5e-05	-0.0820042	0.0189294	HOXB3:HOXB-AS3:HOXB6	00:00:00	ncRNA_intronic
rs6508513	18:25450739	G	A	0.3579	1.5e-05	-0.083307	0.0192495	CDH2	80190	intergenic
rs11083231	18:25449300	G	T	0.3579	1.5e-05	-0.0833007	0.0192556	CDH2	81629	intergenic
rs11083232	18:25461745	C	T	0.3917	1.5e-05	-0.0827594	0.0191147	CDH2	69184	intergenic
rs9965419	18:25457154	C	A	0.3897	1.5e-05	-0.0824985	0.0190546	CDH2	73775	intergenic
rs9807496	18:25451530	G	C	0.3579	1.5e-05	-0.0832893	0.0192466	CDH2	79399	intergenic
rs6534746	4:130812226	C	T	0.3419	1.5e-05	0.0843571	0.0194702	LINC02465	0	ncRNA_intronic
rs7232129	18:25452102	A	G	0.3579	1.5e-05	-0.0833073	0.0192447	CDH2	78827	intergenic
rs2968950	4:130834136	G	A	0.3121	1.5e-05	0.085619	0.019755	LINC02465	0	ncRNA_intronic
rs10469047	18:25449335	C	A	0.3579	1.5e-05	-0.083294	0.0192554	CDH2	81594	intergenic
rs2952886	4:130834621	A	C	0.3121	1.5e-05	0.0856341	0.019755	LINC02465	0	ncRNA_intronic
rs2391517	4:130817236	A	G	0.3419	1.5e-05	0.0843145	0.0194553	LINC02465	0	ncRNA_intronic
rs2391507	4:130832847	C	T	0.3111	1.5e-05	0.0855143	0.0197544	LINC02465	0	ncRNA_intronic
rs4508492	18:25450111	C	T	0.3579	1.5e-05	-0.0833194	0.0192512	CDH2	80818	intergenic
rs2391516	4:130819041	T	C	0.325	1.5e-05	0.0847638	0.019605	LINC02465	0	ncRNA_intronic
rs4389211	18:25450245	T	C	0.3579	1.5e-05	-0.0833228	0.019251	CDH2	80684	intergenic
rs2968979	4:130812726	G	A	0.3419	1.5e-05	0.0843787	0.0194673	LINC02465	0	ncRNA_intronic
rs10469048	18:25449446	C	T	0.3579	1.5e-05	-0.0833027	0.0192538	CDH2	81483	intergenic
rs2952855	4:130809482	A	C	0.3419	1.5e-05	0.0844456	0.0194766	LINC02465	0	ncRNA_intronic
rs2860533	4:130832878	T	C	0.3111	1.5e-05	0.0855309	0.0197545	LINC02465	0	ncRNA_intronic
rs9807264	18:25452686	C	A	0.3579	1.6e-05	-0.0830558	0.0192505	CDH2	78243	intergenic
rs6508514	18:25452633	C	T	0.3579	1.6e-05	-0.0830923	0.0192497	CDH2	78296	intergenic
rs9953995	18:25465516	C	T	0.3887	1.6e-05	-0.0825939	0.0191595	CDH2	65413	intergenic
rs75084654	14:60255757	C	T	0.1342	1.6e-05	-0.10955	0.0253794	RTN1	0	intronic
rs9807398	18:25448376	C	A	0.3579	1.6e-05	-0.082916	0.0192471	CDH2	82553	intergenic
rs9304512	18:25452846	C	A	0.3579	1.6e-05	-0.0831172	0.0192561	CDH2	78083	intergenic
rs10469044	18:25447896	A	G	0.3588	1.6e-05	-0.0831167	0.0192561	CDH2	83033	intergenic
rs10469045	18:25447906	C	T	0.3579	1.6e-05	-0.0830762	0.0192426	CDH2	83023	intergenic
rs2952901	4:130818932	C	T	0.3419	1.6e-05	0.0840651	0.0194652	LINC02465	0	ncRNA_intronic
rs7661629	4:130796709	T	C	0.3419	1.6e-05	0.0843007	0.0195096	LINC02465	0	ncRNA_intronic
rs2952900	4:130818249	A	G	0.325	1.6e-05	0.0845056	0.0196019	LINC02465	0	ncRNA_intronic
rs4264470	18:25457399	T	C	0.3917	1.6e-05	-0.0821362	0.019044	CDH2	73530	intergenic
rs6711582	2:159327935	G	A	0.3688	1.7e-05	0.0838794	0.0195123	PKP4	0	intronic
rs2968975	4:130823324	G	A	0.341	1.7e-05	0.0838833	0.019476	LINC02465	0	ncRNA_intronic
rs9807462	18:25448476	C	T	0.3579	1.7e-05	-0.0829009	0.0192468	CDH2	82453	intergenic
rs4338869	18:25457556	C	T	0.3926	1.7e-05	-0.0818091	0.0190352	CDH2	73373	intergenic
rs7228853	18:25458583	G	A	0.3907	1.7e-05	-0.0818717	0.0190375	CDH2	72346	intergenic
rs17445119	18:25466396	G	A	0.3877	1.7e-05	-0.0825307	0.019199	CDH2	64533	intergenic
rs2952899	4:130817769	A	G	0.2594	1.7e-05	0.0888342	0.0206677	LINC02465	0	ncRNA_intronic
rs4239455	18:25460600	T	G	0.3917	1.7e-05	-0.0821064	0.0190882	CDH2	70329	intergenic
rs9952015	18:25459824	C	T	0.3917	1.7e-05	-0.082145	0.0190733	CDH2	71105	intergenic
rs12694536	2:221585681	T	C	0.327	1.8e-05	0.0854157	0.0199193	AC067956.1	16394	intergenic
rs6710135	2:221609618	A	T	0.326	1.8e-05	0.0855678	0.019958	AC067956.1	40331	intergenic
rs1966461	2:159332885	G	C	0.3698	1.8e-05	0.0836971	0.0195112	PKP4	0	intronic
rs7601197	2:159333024	T	C	0.3698	1.8e-05	0.0836877	0.0195116	PKP4	0	intronic
rs7145085	14:60286562	T	C	0.1332	1.8e-05	-0.10894	0.025367	RTN1	0	intronic
rs2883872	2:159388986	A	G	0.3688	1.8e-05	0.0838869	0.0195564	PKP4	0	intronic
rs7142761	14:60249205	G	C	0.1342	1.9e-05	-0.108152	0.0253153	RTN1	0	intronic
rs9304513	18:25452957	C	T	0.3579	1.9e-05	-0.0823581	0.0192603	CDH2	77972	intergenic
rs6713453	2:221610016	C	T	0.327	2.1e-05	0.0847964	0.0199447	AC067956.1	40729	intergenic
rs1567195	4:130949530	A	T	0.2942	2.1e-05	0.0868296	0.0204096	LINC02465	73006	intergenic
rs10932882	2:221603717	T	C	0.327	2.1e-05	0.0848732	0.0199445	AC067956.1	34430	intergenic
rs4674549	2:221587319	A	T	0.327	2.1e-05	0.0846392	0.0199166	AC067956.1	18032	intergenic
rs13029566	2:221620740	T	C	0.331	2.2e-05	0.0845867	0.0199185	AC093843.1	35057	intergenic
rs7560307	2:221623519	C	G	0.331	2.2e-05	0.0844713	0.0199118	AC093843.1	32278	intergenic
rs3111742	4:130821283	C	T	0.3151	2.2e-05	0.0837588	0.019752	LINC02465	0	ncRNA_intronic
rs12694540	2:221590571	T	C	0.327	2.2e-05	0.0845772	0.0199343	AC067956.1	21284	intergenic
rs10932881	2:221603590	T	A	0.329	2.2e-05	0.0845557	0.0199411	AC067956.1	34303	intergenic
rs113623677	4:130796497	T	C	0.2624	2.2e-05	0.0878642	0.0206875	LINC02465	0	ncRNA_intronic
rs28497770	18:25439269	A	G	0.3519	2.3e-05	0.0814002	0.0192168	CDH2	91660	intergenic
rs2952884	4:130831322	T	C	0.3121	2.3e-05	0.0837039	0.0197632	LINC02465	0	ncRNA_intronic
rs6436220	2:221602676	T	G	0.328	2.3e-05	0.0843409	0.0199328	AC067956.1	33389	intergenic
rs2391512	4:130832082	G	A	0.3121	2.3e-05	0.0836856	0.0197681	LINC02465	0	ncRNA_intronic
rs6746815	2:221637700	A	C	0.3002	2.4e-05	0.0869156	0.0205771	AC093843.1	18097	intergenic
rs2391504	4:130731072	G	A	0.3181	2.4e-05	0.0834139	0.0197368	LINC02465	0	ncRNA_intronic
rs2952905	4:130830500	G	A	0.3121	2.4e-05	0.0835281	0.0197613	LINC02465	0	ncRNA_intronic
rs2952885	4:130831701	A	G	0.3121	2.4e-05	0.0835536	0.0197624	LINC02465	0	ncRNA_intronic
rs62185716	2:221614609	A	T	0.331	2.5e-05	-0.0839834	0.0199195	AC093843.1	41188	intergenic
rs6712787	2:221594497	T	C	0.327	2.6e-05	0.0838099	0.0199166	AC067956.1	25210	intergenic
rs6730686	2:159374984	A	G	0.3867	2.6e-05	0.0815321	0.0193751	PKP4	0	intronic
rs3755402	2:159390454	G	A	0.3857	2.6e-05	0.0815421	0.0194051	PKP4	0	intronic
rs13031155	2:221587837	T	C	0.326	2.6e-05	0.0838111	0.0199255	AC067956.1	18550	intergenic
rs3771599	2:159397428	T	C	0.3867	2.7e-05	0.0815377	0.0194339	PKP4	0	intronic
rs1962166	4:130821472	A	G	0.3161	2.7e-05	0.0825818	0.0196593	LINC02465	0	ncRNA_intronic
rs3771594	2:159393208	T	C	0.3867	2.7e-05	0.0814541	0.0194116	PKP4	0	intronic
rs2893610	2:221571162	G	A	0.3091	2.7e-05	0.085626	0.020408	AC067956.1	1875	intergenic
rs6744474	2:159371625	A	C	0.3847	2.7e-05	0.0812808	0.0193712	PKP4	0	intronic
rs6743102	2:159378458	A	G	0.3867	2.7e-05	0.0813792	0.0194012	PKP4	0	intronic
rs2216455	2:159357277	G	C	0.3867	2.8e-05	0.0811085	0.0193581	PKP4	0	intronic
rs2356186	2:159364472	C	T	0.3857	2.8e-05	0.081131	0.0193569	PKP4	0	intronic
rs1118906	2:159361353	A	C	0.3857	2.8e-05	0.0810317	0.0193588	PKP4	0	intronic
rs6437184	2:159354852	T	C	0.3867	2.8e-05	0.081031	0.0193586	PKP4	0	intronic
rs3771602	2:159406250	G	A	0.3867	2.9e-05	0.0812227	0.0194179	PKP4	0	intronic
rs6757576	2:159360533	G	A	0.3857	2.9e-05	0.0810147	0.0193587	PKP4	0	intronic
rs2013583	2:159310846	T	G	0.3757	2.9e-05	0.0817595	0.019568	CCDC148	0	intronic
rs1986307	2:159340810	T	C	0.3867	2.9e-05	0.0809077	0.0193544	PKP4	0	intronic
rs1125843	2:159340038	T	C	0.3867	2.9e-05	0.0809025	0.0193542	PKP4	0	intronic
rs4664964	2:159341805	T	C	0.3867	2.9e-05	0.0810114	0.0193581	PKP4	0	intronic
rs4637097	2:221607652	A	T	0.3678	3.1e-05	0.0800287	0.0192183	AC067956.1	38365	intergenic
rs2391519	4:130829468	G	C	0.3121	3.2e-05	0.082191	0.0197639	LINC02465	0	ncRNA_intronic
rs2860449	4:130829306	G	T	0.3121	3.2e-05	0.082168	0.0197636	LINC02465	0	ncRNA_intronic
rs11673975	2:221598942	A	G	0.3668	3.2e-05	0.0798719	0.0192059	AC067956.1	29655	intergenic
rs2391520	4:130829416	T	G	0.3121	3.2e-05	0.0821817	0.0197638	LINC02465	0	ncRNA_intronic
rs2968952	4:130830161	T	C	0.3121	3.2e-05	0.0822268	0.0197643	LINC02465	0	ncRNA_intronic
rs1111212	2:159312733	T	C	0.3757	3.3e-05	0.081182	0.0195564	CCDC148	0	intronic
rs13409016	2:221616757	T	C	0.3698	3.3e-05	-0.079634	0.0191917	AC093843.1	39040	intergenic
rs10211178	2:221604105	T	C	0.3658	3.3e-05	0.0798327	0.0192135	AC067956.1	34818	intergenic
rs2968956	4:130827597	T	C	0.3121	3.3e-05	0.0819957	0.0197613	LINC02465	0	ncRNA_intronic
rs2952907	4:130827818	A	G	0.3121	3.3e-05	0.0820097	0.0197614	LINC02465	0	ncRNA_intronic
rs2860447	4:130828521	A	C	0.3121	3.3e-05	0.0821	0.0197627	LINC02465	0	ncRNA_intronic
rs113664832	1:21058655	A	G	0.3598	3.4e-05	0.0780429	0.0188196	SH2D5	0	intronic
rs3111741	4:130824678	A	G	0.3121	3.4e-05	0.0818639	0.0197609	LINC02465:EEF1GP8	00:00:00	ncRNA_exonic
rs2391526	4:130824507	T	A	0.3121	3.4e-05	0.0818474	0.0197609	LINC02465:EEF1GP8	00:00:00	ncRNA_exonic
rs2968961	4:130826379	T	C	0.3121	3.4e-05	0.0819211	0.0197603	LINC02465	0	ncRNA_intronic
rs6749893	2:221613741	T	C	0.3668	3.4e-05	0.0796109	0.0192195	AC093843.1	42056	intergenic
rs2968963	4:130825905	T	C	0.3121	3.4e-05	0.0818971	0.0197605	LINC02465	0	ncRNA_intronic
rs118044106	10:131250603	T	C	0.03479	3.4e-05	0.191993	0.0462945	MGMT	14844	intergenic
rs2968960	4:130826814	C	A	0.3121	3.4e-05	0.081926	0.0197602	LINC02465	0	ncRNA_intronic
rs1972608	2:159314312	T	C	0.3757	3.5e-05	0.0808555	0.0195492	PKP4	0	UTR5
rs56193323	2:221566883	A	G	0.2893	3.5e-05	0.0852946	0.020596	AC067956.1	0	ncRNA_intronic
rs3109191	4:130823772	T	C	0.3121	3.5e-05	0.0817959	0.019761	LINC02465	0	ncRNA_intronic
rs7567446	2:221625291	T	C	0.3698	3.5e-05	-0.0793303	0.0191746	AC093843.1	30506	intergenic
rs4377331	2:221606002	G	A	0.3678	3.5e-05	0.0795443	0.019214	AC067956.1	36715	intergenic
rs4441455	2:221606034	G	C	0.3678	3.5e-05	0.0795192	0.0192141	AC067956.1	36747	intergenic
rs11942764	4:130795637	T	C	0.33	3.6e-05	0.081225	0.0196512	LINC02465	0	ncRNA_intronic
rs1125661	2:159316583	G	A	0.3757	3.6e-05	0.0806826	0.0195389	PKP4	0	intronic
rs4574109	2:221626421	A	C	0.3698	3.7e-05	-0.0790499	0.0191687	AC093843.1	29376	intergenic
rs13408576	2:221622332	T	C	0.3688	3.7e-05	-0.0790708	0.0191722	AC093843.1	33465	intergenic
rs6737657	2:221617936	G	A	0.2972	3.8e-05	0.0846569	0.0205378	AC093843.1	37861	intergenic
rs2968981	4:130814383	G	A	0.3131	3.9e-05	0.0813032	0.0197631	LINC02465	0	ncRNA_intronic
rs2391542	4:130809077	G	A	0.3131	3.9e-05	0.0813457	0.019779	LINC02465	0	ncRNA_intronic
rs2968982	4:130807331	T	G	0.3131	3.9e-05	0.0813652	0.0197846	LINC02465	0	ncRNA_intronic
rs2952879	4:130803283	G	C	0.3131	3.9e-05	0.0814007	0.0197988	LINC02465	0	ncRNA_intronic
rs2952856	4:130813487	A	T	0.3131	3.9e-05	0.0813047	0.0197659	LINC02465	0	ncRNA_intronic
rs11675742	2:221630579	A	G	0.3698	4.1e-05	0.0786771	0.0191765	AC093843.1	25218	intergenic
rs62185715	2:221614549	T	A	0.3678	4.1e-05	-0.0786903	0.0191895	AC093843.1	41248	intergenic
rs10183570	2:221632617	G	A	0.3698	4.4e-05	0.0783523	0.0191668	AC093843.1	23180	intergenic
rs4654732	1:21337313	T	G	0.327	4.4e-05	0.078628	0.0192537	EIF4G3	0	intronic
rs72966842	2:221598386	A	G	0.2942	4.4e-05	0.0840268	0.0205689	AC067956.1	29099	intergenic
rs72964990	2:221556321	T	G	0.2992	4.5e-05	0.083193	0.0203946	AC067956.1	0	ncRNA_intronic
rs4674545	2:221542682	C	T	0.3042	4.6e-05	0.0852238	0.0209222	AC067956.1	0	ncRNA_intronic
rs4765798	12:5128108	A	G	0.2803	4.7e-05	0.0825449	0.0202742	RP11-429A20.3	0	ncRNA_exonic
rs998351	2:221629177	A	G	0.3708	4.9e-05	0.0777364	0.0191552	AC093843.1	26620	intergenic
rs17396049	2:221632812	A	G	0.2982	5.2e-05	0.0831054	0.0205279	AC093843.1	22985	intergenic
rs4793927	17:46635019	T	C	0.3777	5.5e-05	-0.078009	0.0193322	HOXB3:HOXB-AS3:HOXB-AS2	00:00:00	ncRNA_intronic
rs6726751	2:221639978	G	A	0.3121	5.6e-05	0.0836324	0.0207465	AC093843.1	15819	intergenic
rs9944838	18:25457195	C	T	0.3757	5.6e-05	-0.0771548	0.0191556	CDH2	73734	intergenic
rs4355011	18:25457298	A	G	0.3757	5.7e-05	-0.0770971	0.0191544	CDH2	73631	intergenic
rs4793579	17:46636258	G	A	0.3787	5.8e-05	-0.0776957	0.0193261	HOXB3:HOXB-AS3:HOXB-AS2	00:00:00	ncRNA_intronic
rs7589343	2:221597490	C	T	0.3678	5.8e-05	0.0770753	0.0191741	AC067956.1	28203	intergenic
rs10916878	1:21173402	T	C	0.327	5.9e-05	0.0763852	0.0190249	EIF4G3	0	intronic
rs4264471	18:25457417	T	G	0.3757	5.9e-05	-0.0769191	0.0191454	CDH2	73512	intergenic
rs1509633	2:221636298	A	C	0.2982	6.2e-05	0.0826163	0.0206213	AC093843.1	19499	intergenic
rs12966078	18:25461997	G	A	0.3748	6.2e-05	-0.0770149	0.0192224	CDH2	68932	intergenic
rs11707352	3:142976976	T	C	0.2416	6.3e-05	0.0896262	0.0223952	SLC9A9	7087	intergenic
rs4366791	18:25458983	A	G	0.3748	6.4e-05	-0.0764902	0.0191401	CDH2	71946	intergenic
rs12386074	18:25458783	G	A	0.3748	6.4e-05	-0.0764959	0.01914	CDH2	72146	intergenic
rs10439276	2:221601803	A	T	0.3678	6.5e-05	0.0766245	0.0191837	AC067956.1	32516	intergenic
rs541464	1:21067095	T	C	0.3658	6.6e-05	-0.0744552	0.0186644	HP1BP3	2058	intergenic
rs529162	1:21063311	A	T	0.3648	6.6e-05	-0.0745236	0.0186744	RP5-930J4.2	2865	intergenic
rs1985278	1:21091861	T	G	0.3638	6.8e-05	0.0744771	0.0186911	HP1BP3	0	intronic
rs495522	1:21105994	T	C	0.3648	6.9e-05	-0.0745343	0.0187264	HP1BP3	0	intronic
rs658851	1:21079425	C	T	0.3658	6.9e-05	-0.0742442	0.0186554	HP1BP3	0	intronic
rs667687	1:21072577	G	A	0.3648	7.7e-05	-0.0737268	0.0186464	HP1BP3	0	intronic
rs3809782	17:46657927	A	G	0.3459	7.9e-05	-0.0772212	0.0195617	HOXB3:HOXB-AS3:MIR10A	00:00:00	ncRNA_exonic
rs1996407	2:221579238	A	G	0.2942	8.1e-05	0.0807872	0.0205007	AC067956.1	9951	intergenic
rs10932884	2:221634205	A	G	0.336	8.6e-05	0.0772219	0.0196705	AC093843.1	21592	intergenic

## Sheet: Supplementary Table S3
Supplementary Table S3
Top SNPs (p < 1e-04) for GSD GWAS in the Raine Study.
rsID	chr:pos	Non effect allele	Effect alleel	MAF	p	Beta	Standard error	Nearest gene	Distance to nearest gene	Function
rs6099674	20:56150519	T	C	0.3678	2.20898e-06	0.195943	0.0411873	PCK1	9005	intergenic
rs12119302	1:19388929	T	C	0.05666	2.5683e-06	-0.353314	0.0747558	RP5-1126H10.2	9674	intergenic
rs12572199	10:7626558	A	C	0.08847	3.24983e-06	-0.348839	0.0745817	ITIH5	0	intronic
rs35920062	4:74318177	C	T	0.07157	6.09069e-06	0.394407	0.0867917	AFP	0	exonic
rs2051547	16:13854320	G	A	0.3996	6.88692e-06	0.181771	0.0402337	U95743.1	0	ncRNA_intronic
rs2157075	16:13853609	G	A	0.4006	7.266e-06	0.181669	0.0403143	U95743.1	0	ncRNA_intronic
rs9925480	16:13847356	T	C	0.4056	7.29689e-06	0.182557	0.0405196	U95743.1	0	ncRNA_intronic
rs4763799	12:12462567	C	T	0.2455	7.82321e-06	-0.241013	0.0536738	MANSC1	19630	intergenic
rs12448531	16:13857023	T	C	0.3996	8.00926e-06	0.180623	0.0402706	U95743.1	0	ncRNA_intronic
rs1001110	2:207583215	T	C	0.4751	8.18373e-06	0.183153	0.0408773	DYTN	94	upstream
rs332115	10:28926054	A	G	0.2962	8.77701e-06	0.199663	0.044714	WAC	14012	intergenic
rs12918778	16:13851161	T	C	0.4006	9.05869e-06	0.179919	0.0403546	U95743.1	0	ncRNA_intronic
rs4543099	4:23569862	G	T	0.16	9.62637e-06	-0.256064	0.0576049	RP11-380P13.1	0	ncRNA_intronic
rs11599653	10:28794520	T	C	0.3012	1.07682e-05	0.198113	0.0448158	RP11-351M16.3	9777	intergenic
rs10508739	10:28792673	A	G	0.3012	1.07688e-05	0.198284	0.0448546	RP11-351M16.3	7930	intergenic
rs12777092	10:28795562	A	G	0.3012	1.07953e-05	0.19798	0.0447913	RP11-351M16.3	10819	intergenic
rs79043286	4:23569368	A	G	0.16	1.08063e-05	-0.256005	0.0579219	RP11-380P13.1	0	ncRNA_intronic
rs74953123	4:23577379	T	C	0.159	1.11203e-05	-0.250652	0.0567917	RP11-380P13.1	0	ncRNA_intronic
rs76486218	4:23578926	A	T	0.159	1.11382e-05	-0.250176	0.0566884	RP11-380P13.1	0	ncRNA_intronic
rs78159177	4:23573601	A	G	0.159	1.21462e-05	-0.250867	0.0570921	RP11-380P13.1	0	ncRNA_intronic
rs28802668	4:23568399	C	T	0.163	1.22194e-05	-0.248713	0.056619	RP11-380P13.1	0	ncRNA_intronic
rs28713551	4:23569427	T	C	0.162	1.5664e-05	-0.248189	0.0572185	RP11-380P13.1	0	ncRNA_intronic
rs28876831	4:23569564	T	C	0.162	1.58062e-05	-0.247998	0.0572011	RP11-380P13.1	0	ncRNA_intronic
rs4566642	4:23569841	T	C	0.162	1.66411e-05	-0.246981	0.0571183	RP11-380P13.1	0	ncRNA_intronic
rs6846806	4:23570075	G	A	0.161	1.72087e-05	-0.246447	0.0570941	RP11-380P13.1	0	ncRNA_intronic
rs12764643	10:28804084	G	A	0.3002	1.75573e-05	0.192214	0.0445765	WAC-AS1	7496	intergenic
rs12411640	10:28806226	A	G	0.3002	1.7623e-05	0.192099	0.0445585	WAC-AS1	5354	intergenic
rs12414950	10:28810784	C	T	0.3002	1.76632e-05	0.192077	0.0445587	WAC-AS1	796	downstream
rs7918664	10:28819640	C	G	0.3002	1.76932e-05	0.192054	0.0445573	WAC-AS1	0	ncRNA_intronic
rs11596571	10:28814204	A	G	0.3002	1.77325e-05	0.192043	0.0445599	WAC-AS1	0	ncRNA_intronic
rs61847715	10:28818677	C	T	0.3002	1.77435e-05	0.192029	0.0445581	WAC-AS1	0	ncRNA_intronic
rs12782371	10:28817379	C	G	0.3002	1.77452e-05	0.192041	0.0445611	WAC-AS1	0	ncRNA_intronic
rs7073134	10:28817805	C	T	0.3002	1.778e-05	0.192033	0.0445638	WAC-AS1	0	ncRNA_intronic
rs12411346	10:28800112	C	G	0.3002	1.81628e-05	0.192445	0.0447091	WAC-AS1	11468	intergenic
rs28867777	4:23569326	A	G	0.163	1.84619e-05	-0.247192	0.0574771	RP11-380P13.1	0	ncRNA_intronic
rs28850402	4:23569349	A	C	0.162	1.86184e-05	-0.247069	0.0574739	RP11-380P13.1	0	ncRNA_intronic
rs28824569	4:23568126	G	C	0.162	1.88111e-05	-0.246723	0.0574244	RP11-380P13.1	0	ncRNA_intronic
rs28830470	4:23568333	A	G	0.162	1.89685e-05	-0.246516	0.0574013	RP11-380P13.1	0	ncRNA_intronic
rs10026757	4:23569026	T	G	0.162	1.91913e-05	-0.246179	0.057358	RP11-380P13.1	0	ncRNA_intronic
rs11833475	12:12461070	G	A	0.2475	1.97288e-05	-0.22827	0.0532627	RNU6-1295P	18806	intergenic
rs332118	10:28928158	A	G	0.2962	2.10107e-05	0.190535	0.0446061	RNU4ATAC6P	13400	intergenic
rs332117	10:28927609	A	G	0.2962	2.12492e-05	0.19052	0.0446293	RNU4ATAC6P	13949	intergenic
rs332193	10:28922060	A	G	0.2972	2.12659e-05	0.19088	0.0447155	WAC	10018	intergenic
rs11599703	10:28931201	G	T	0.2962	2.1799e-05	0.189998	0.0445675	RNU4ATAC6P	10357	intergenic
rs77683779	4:23567567	C	T	0.167	2.20907e-05	-0.243278	0.0571057	RP11-380P13.1	0	ncRNA_intronic
rs111983905	4:23574933	G	A	0.165	2.58687e-05	-0.237121	0.0561345	RP11-380P13.1	0	ncRNA_intronic
rs7074110	10:28788403	C	T	0.2913	3.22796e-05	0.193647	0.046402	RP11-351M16.3	3660	intergenic
rs28366025	10:28821493	T	G	0.2962	3.31207e-05	0.185786	0.0445819	WAC-AS1:WAC	00:00:00	ncRNA_exonic
rs12920892	16:13877798	G	C	0.3887	3.32911e-05	0.167233	0.0401413	U95743.1	4180	intergenic
rs2865391	20:56149244	T	G	0.3738	3.36384e-05	0.172571	0.0414465	PCK1	7730	intergenic
rs35136724	10:28823126	A	G	0.2942	3.36482e-05	0.185326	0.0445106	WAC	0	intronic
rs72809652	10:28912412	G	A	0.2932	3.40856e-05	0.185908	0.0446825	WAC	370	downstream
rs34216918	10:28824083	C	T	0.2942	3.43904e-05	0.185098	0.0445099	WAC	0	intronic
rs12446949	16:13878660	C	G	0.3857	3.4467e-05	0.167086	0.0401836	U95743.1	5042	intergenic
rs11593768	10:28825015	G	C	0.2942	3.46063e-05	0.185028	0.0445086	WAC	0	intronic
rs11599539	10:28945338	A	G	0.3419	3.46279e-05	0.176777	0.0425253	TPRKBP1	2577	intergenic
rs1123765	16:13878850	C	T	0.3867	3.47485e-05	0.167085	0.0402016	U95743.1	5232	intergenic
rs11597279	10:28826992	G	T	0.2942	3.51177e-05	0.184869	0.0445068	WAC	0	intronic
rs1573637	16:13878967	A	G	0.3867	3.52428e-05	0.166964	0.0402042	U95743.1	5349	intergenic
rs34455583	10:28827843	T	C	0.2942	3.54655e-05	0.184763	0.0445058	WAC	0	intronic
rs12414104	10:28827984	T	G	0.2952	3.55666e-05	0.184734	0.0445059	WAC	0	intronic
rs12414430	10:28828767	T	C	0.2942	3.57832e-05	0.184665	0.0445044	WAC	0	intronic
rs41344150	10:28910372	T	G	0.2932	3.58082e-05	0.185498	0.0447069	WAC	0	UTR3
rs67701082	10:28943101	A	G	0.341	3.59432e-05	0.176289	0.0424964	RNU4ATAC6P	1416	intergenic
rs12776590	10:28830430	G	A	0.2942	3.61808e-05	0.184542	0.0445023	WAC	0	intronic
rs12931108	16:13880522	C	G	0.3867	3.63348e-05	0.167215	0.0403335	U95743.1	6904	intergenic
rs12783032	10:28831102	T	C	0.2942	3.64875e-05	0.184448	0.0445007	WAC	0	intronic
rs12411515	10:28941227	T	C	0.341	3.68683e-05	0.176129	0.0425184	RNU4ATAC6P	331	upstream
rs11054782	12:12457726	A	G	0.2306	3.71982e-05	-0.22186	0.0535849	RNU6-1295P	15462	intergenic
rs11593248	10:28875395	C	T	0.2942	3.81948e-05	0.183975	0.0445009	WAC	0	intronic
rs8061984	16:13880016	A	T	0.3867	3.85023e-05	0.166446	0.0402791	U95743.1	6398	intergenic
rs12414852	10:28850954	C	T	0.2942	3.85491e-05	0.183716	0.0444614	WAC	0	intronic
rs4747623	10:28849932	A	G	0.2942	3.8801e-05	0.183641	0.0444596	WAC	0	intronic
rs72809642	10:28836880	A	G	0.2942	3.8926e-05	0.183689	0.0444793	WAC	0	intronic
rs41283724	10:28879838	G	A	0.2932	3.94168e-05	0.183698	0.044513	WAC	0	intronic
rs12932396	16:13880290	G	A	0.3867	3.96654e-05	0.16629	0.0403091	U95743.1	6672	intergenic
rs1511454	4:23582481	G	A	0.17	3.97934e-05	-0.226072	0.0548104	RP11-380P13.1	0	ncRNA_intronic
rs6481534	10:28867397	T	C	0.2942	4.08149e-05	0.183097	0.0444551	WAC	0	intronic
rs34908948	10:28869851	T	A	0.2942	4.09071e-05	0.183111	0.0444642	WAC	0	intronic
rs35712225	10:28864711	T	G	0.2932	4.09147e-05	0.183072	0.0444552	WAC	0	intronic
rs12924365	16:13877198	C	G	0.3867	4.11711e-05	0.165242	0.0401398	U95743.1	3580	intergenic
rs4749328	10:28849550	G	A	0.2942	4.1679e-05	0.18287	0.0444529	WAC	0	intronic
rs34753167	10:28847300	A	C	0.2942	4.18105e-05	0.182829	0.0444509	WAC	0	intronic
rs12763022	10:28843943	A	G	0.2942	4.18278e-05	0.182814	0.0444483	WAC	0	intronic
rs1411189	10:28843478	A	G	0.2942	4.18614e-05	0.182804	0.0444479	WAC	0	intronic
rs17686046	10:28783732	G	A	0.2813	4.21846e-05	0.193729	0.0471249	RP11-351M16.3	0	ncRNA_intronic
rs12919542	16:13881717	T	C	0.3907	4.43213e-05	0.165692	0.0404188	U95743.1	8099	intergenic
rs9936934	16:13882057	C	T	0.3817	4.50202e-05	0.166098	0.0405542	U95743.1	8439	intergenic
rs11007165	10:28916893	C	T	0.2932	4.54814e-05	0.183205	0.0447572	WAC	4851	intergenic
rs12918580	16:13881081	G	C	0.3867	4.7196e-05	0.165077	0.0404145	U95743.1	7463	intergenic
rs4749333	10:28959336	C	T	0.3429	4.75201e-05	0.175087	0.0428821	RNU6-1067P	2381	intergenic
rs12772804	10:28959753	T	C	0.3429	4.93619e-05	0.174882	0.0429262	RNU6-1067P	2798	intergenic
rs35579588	10:28781901	A	C	0.2813	4.94271e-05	0.192256	0.0471944	RP11-351M16.3	0	ncRNA_intronic
rs12922829	16:13882249	A	G	0.3847	5.01734e-05	0.166383	0.0408787	U95743.1	8631	intergenic
rs56934536	10:28893106	T	C	0.2932	5.22186e-05	0.180949	0.0445609	WAC	0	intronic
rs7194109	16:13883104	A	G	0.3887	5.45679e-05	0.164735	0.0406725	U95743.1	9486	intergenic
rs7924241	10:28836231	G	A	0.2942	5.62877e-05	0.179922	0.0445031	WAC	0	intronic
rs12763015	10:28843933	C	G	0.2942	6.0842e-05	0.178958	0.0444685	WAC	0	intronic
rs12414872	10:28860218	T	C	0.2942	6.55458e-05	0.178231	0.0444847	WAC	0	intronic
rs7296114	12:12464297	T	C	0.173	6.5727e-05	-0.244817	0.061114	MANSC1	17900	intergenic
rs10490898	10:28858889	T	C	0.2942	6.58133e-05	0.178192	0.0444858	WAC	0	intronic
rs17389180	10:28854992	T	C	0.2942	6.61362e-05	0.178135	0.0444846	WAC	0	intronic
rs10459788	16:13884706	C	G	0.3887	6.71402e-05	0.163739	0.0409265	U95743.1	11088	intergenic
rs61763707	1:19327220	C	A	0.05865	7.70501e-05	-0.305274	0.0769406	IFFO2	44039	intergenic
rs11007131	10:28786795	G	A	0.2813	8.60662e-05	0.185122	0.0469753	RP11-351M16.3	2052	intergenic
rs11007130	10:28786282	T	C	0.2813	8.64319e-05	0.185059	0.0469716	RP11-351M16.3	1539	intergenic
rs74539658	4:23578361	A	G	0.1412	8.67654e-05	-0.234694	0.0595841	RP11-380P13.1	0	ncRNA_intronic
rs61763738	1:19366229	T	G	0.07256	9.43639e-05	-0.277413	0.0707974	RP5-1126H10.2	32374	intergenic
rs11835571	12:12464714	C	A	0.173	9.53882e-05	-0.239376	0.0611313	MANSC1	17483	intergenic
rs28507626	1:19341488	T	C	0.06561	9.62422e-05	-0.292286	0.0746849	RP5-1126H10.2	57115	intergenic

## Sheet: Supplementary Table S4
Supplementary Table S4
Top SNPs (p < 1e-04) for GSND GWAS in the Raine Study.
rsID	chr:pos	Non effect allele	Effect allele	MAF	p	Beta	Standard error	Nearest gene	Distance to nearest gene	Function
rs2973548	5:73091228	T	C	0.4602	9.45312e-07	0.194425	0.0394422	ARHGEF28	0	intronic
rs2973547	5:73092415	G	C	0.4622	1.10567e-06	0.194009	0.0396097	ARHGEF28	0	intronic
rs2973549	5:73091126	A	T	0.4622	1.14123e-06	0.19282	0.0394181	ARHGEF28	0	intronic
rs2962279	5:73093352	G	A	0.4622	1.1933e-06	0.193735	0.0396779	ARHGEF28	0	intronic
rs2973545	5:73094209	T	G	0.4622	1.22188e-06	0.194223	0.0398167	ARHGEF28	0	intronic
rs12522708	5:73090494	T	C	0.4642	1.233e-06	0.192178	0.0394122	ARHGEF28	0	intronic
rs2962278	5:73093958	A	G	0.4622	1.31625e-06	0.193331	0.0397561	ARHGEF28	0	intronic
rs725531	5:73094725	G	C	0.4612	1.32618e-06	0.193838	0.0398728	ARHGEF28	0	intronic
rs12653477	5:73090089	G	T	0.4612	1.4171e-06	0.191017	0.0394012	ARHGEF28	0	intronic
rs1565005	5:73095635	T	C	0.4612	1.48671e-06	0.193255	0.0399429	ARHGEF28	0	intronic
rs1843937	7:3113120	C	G	0.2058	2.23724e-06	0.220906	0.0464601	AC024028.1	9765	intergenic
rs11772124	7:3117874	T	C	0.2068	3.00837e-06	0.217477	0.0463369	AC024028.1	5011	intergenic
rs59258133	7:3122687	A	G	0.2097	3.11673e-06	0.217069	0.0463228	AC024028.1	198	downstream
rs1843935	7:3116793	T	C	0.2068	3.13925e-06	0.217042	0.0463319	AC024028.1	6092	intergenic
rs11893476	2:84861952	T	C	0.07654	3.38607e-06	0.339057	0.0726237	DNAH6	0	intronic
rs1843936	7:3116737	T	C	0.2187	3.4504e-06	0.216179	0.0463432	AC024028.1	6148	intergenic
rs2370599	12:2666509	A	G	0.05964	3.68835e-06	-0.410916	0.0883548	CACNA1C	0	intronic
rs2370600	12:2666536	A	G	0.05964	3.68835e-06	-0.410916	0.0883548	CACNA1C	0	intronic
rs2370598	12:2666460	T	C	0.05964	3.69173e-06	-0.410906	0.0883563	CACNA1C	0	intronic
rs2370597	12:2666459	A	G	0.05964	3.69212e-06	-0.410911	0.0883578	CACNA1C	0	intronic
rs13398114	2:84859397	T	C	0.07654	3.77333e-06	0.335877	0.0722944	DNAH6	0	intronic
rs10172709	2:84857439	T	C	0.07654	3.98043e-06	0.335132	0.0723091	DNAH6	0	intronic
rs10196238	2:84857426	G	A	0.07654	3.9869e-06	0.335104	0.0723084	DNAH6	0	intronic
rs1192379	2:84996296	C	T	0.1531	4.04324e-06	0.257244	0.0555433	DNAH6	0	intronic
rs6752751	2:84855967	A	G	0.07654	4.09604e-06	0.334714	0.0723131	DNAH6	0	intronic
rs7590097	2:84868419	C	T	0.07654	4.10348e-06	0.341084	0.0736954	DNAH6	0	intronic
rs72922761	2:84870004	T	A	0.07654	4.10348e-06	0.341084	0.0736954	DNAH6	0	intronic
rs6704597	2:84870083	G	A	0.07654	4.10348e-06	0.341084	0.0736954	DNAH6	0	intronic
rs6547574	2:84870457	A	G	0.07654	4.10348e-06	0.341084	0.0736954	DNAH6	0	intronic
rs7573027	2:84867882	A	G	0.07654	4.1552e-06	0.341009	0.0737213	DNAH6	0	intronic
rs7572042	2:84867252	T	C	0.07654	4.18715e-06	0.340961	0.0737367	DNAH6	0	intronic
rs10210186	2:84854846	T	C	0.07654	4.19181e-06	0.334364	0.0723137	DNAH6	0	intronic
rs10210247	2:84854689	A	G	0.07654	4.19999e-06	0.334337	0.0723143	DNAH6	0	intronic
rs11676670	2:84852011	T	C	0.07654	4.35935e-06	0.333832	0.0723282	DNAH6	0	intronic
rs4409224	6:538063	A	T	0.2803	4.38733e-06	0.204311	0.0442791	EXOC2	0	intronic
rs72922719	2:84850735	A	G	0.07654	4.44616e-06	0.33364	0.072352	DNAH6	0	intronic
rs111585378	2:84874241	G	C	0.07654	4.46709e-06	0.340023	0.0737521	DNAH6	0	intronic
rs4313996	2:84862843	A	C	0.07654	4.51472e-06	0.340279	0.0738436	DNAH6	0	intronic
rs7593359	2:84874964	C	T	0.07753	4.52489e-06	0.33986	0.0737603	DNAH6	0	intronic
rs72922767	2:84871242	C	T	0.07753	4.53342e-06	0.33894	0.073567	DNAH6	0	intronic
rs72922742	2:84861300	C	T	0.07753	4.54179e-06	0.333483	0.0723887	DNAH6	0	intronic
rs3118266	9:25130696	G	A	0.2306	4.60623e-06	-0.210943	0.0458188	RN7SKP120	41546	intergenic
rs10204614	2:84847692	C	G	0.07654	4.6081e-06	0.33303	0.0723386	DNAH6	0	intronic
rs3118265	9:25130688	G	T	0.2306	4.61528e-06	-0.210923	0.0458186	RN7SKP120	41538	intergenic
rs3118263	9:25130488	C	T	0.2306	4.62183e-06	-0.210935	0.0458242	RN7SKP120	41338	intergenic
rs3126967	9:25134172	T	C	0.2306	4.63002e-06	-0.210817	0.0458023	RN7SKP120	45022	intergenic
rs3118270	9:25133203	C	T	0.2306	4.63069e-06	-0.21084	0.0458076	RN7SKP120	44053	intergenic
rs3126965	9:25132693	T	A	0.2306	4.65812e-06	-0.21079	0.0458092	RN7SKP120	43543	intergenic
rs3118267	9:25132186	A	C	0.2306	4.6601e-06	-0.210813	0.0458151	RN7SKP120	43036	intergenic
rs3126964	9:25132134	C	G	0.2306	4.66756e-06	-0.210797	0.045815	RN7SKP120	42984	intergenic
rs7570005	2:84861723	T	C	0.07753	4.70037e-06	0.333402	0.0724856	DNAH6	0	exonic
rs11893177	2:84854097	C	A	0.07654	4.70802e-06	0.3327	0.0723384	DNAH6	0	intronic
rs11900084	2:84854051	T	A	0.07654	4.70845e-06	0.332694	0.0723374	DNAH6	0	intronic
rs11126970	2:84851763	A	G	0.07654	4.73072e-06	0.33197	0.0721957	DNAH6	0	intronic
rs56764647	2:84873731	A	C	0.07654	4.77087e-06	0.338298	0.0736006	DNAH6	0	intronic
rs6726617	2:84859888	G	T	0.07654	4.77981e-06	0.33293	0.072439	DNAH6	0	intronic
rs11888840	2:84849386	C	T	0.07654	4.87029e-06	0.33155	0.0722013	DNAH6	0	intronic
rs7604796	2:84842079	C	T	0.07654	4.92438e-06	0.332052	0.0723476	DNAH6	0	intronic
rs4832104	2:84839270	A	C	0.07654	5.10406e-06	0.331511	0.0723499	DNAH6	0	intronic
rs10172664	2:84857210	A	G	0.07654	5.13793e-06	0.331913	0.0724599	DNAH6	0	intronic
rs10172566	2:84857160	A	G	0.07654	5.16465e-06	0.331838	0.072461	DNAH6	0	intronic
rs1531365	2:84838110	G	A	0.07654	5.18974e-06	0.33126	0.0723511	DNAH6	0	intronic
rs1531364	2:84837662	C	T	0.07654	5.21476e-06	0.331179	0.0723496	DNAH6	0	intronic
rs13411562	2:84859286	C	T	0.07654	5.27574e-06	0.330825	0.0723114	DNAH6	0	intronic
rs2169228	2:84836977	C	A	0.07654	5.28293e-06	-0.331003	0.0723549	DNAH6	0	intronic
rs10189002	2:84858802	C	T	0.07654	5.31898e-06	0.330717	0.0723153	DNAH6	0	intronic
rs12474762	2:84836821	C	T	0.07654	5.32361e-06	-0.330865	0.0723506	DNAH6	0	intronic
rs4146944	2:84833265	A	C	0.07654	5.34245e-06	-0.330388	0.0722582	DNAH6	0	intronic
rs7582496	2:84836220	G	T	0.07654	5.38233e-06	-0.330698	0.0723511	DNAH6	0	intronic
rs10175395	2:84854567	A	T	0.07654	5.41096e-06	0.331148	0.0724675	DNAH6	0	intronic
rs2169227	2:84835534	G	A	0.07654	5.42531e-06	-0.330567	0.0723493	DNAH6	0	intronic
rs12469167	2:84835173	T	C	0.07654	5.45445e-06	-0.330482	0.0723488	DNAH6	0	intronic
rs12468295	2:84834929	T	G	0.07654	5.49248e-06	-0.330387	0.0723515	DNAH6	0	intronic
rs7570369	2:84831767	A	G	0.07654	5.50554e-06	-0.329917	0.0722566	DNAH6	0	intronic
rs4832103	2:84834592	T	C	0.07654	5.52594e-06	-0.330274	0.0723473	DNAH6	0	intronic
rs4240196	2:84834404	C	T	0.07654	5.54447e-06	-0.330225	0.0723479	DNAH6	0	intronic
rs4240195	2:84834396	A	T	0.07654	5.55462e-06	-0.330199	0.0723484	DNAH6	0	intronic
rs4240194	2:84834375	T	C	0.07654	5.55583e-06	-0.330192	0.0723476	DNAH6	0	intronic
rs4441485	2:84834237	C	T	0.07654	5.56449e-06	-0.330167	0.0723474	DNAH6	0	intronic
rs1460710	2:84830909	A	T	0.07654	5.56894e-06	-0.329738	0.0722561	DNAH6	0	intronic
rs10193468	2:84833884	T	G	0.07654	5.58075e-06	-0.330121	0.0723472	DNAH6	0	intronic
rs13405314	2:84852228	A	T	0.07654	5.59e-06	0.330689	0.0724773	DNAH6	0	intronic
rs12997105	2:84833628	C	G	0.07654	5.60825e-06	-0.330045	0.0723472	DNAH6	0	intronic
rs4765957	12:2663784	A	G	0.05765	5.756e-06	-0.404611	0.0888006	CACNA1C	0	intronic
rs2365445	2:84829013	A	G	0.07654	5.76539e-06	-0.329197	0.0722549	DNAH6	0	intronic
rs4765956	12:2663640	G	A	0.05765	5.8368e-06	-0.404383	0.0888087	CACNA1C	0	intronic
rs4020077	2:84828002	A	G	0.07654	5.86865e-06	-0.328912	0.0722526	DNAH6	0	intronic
rs4020076	2:84827906	G	A	0.07654	5.88197e-06	-0.328866	0.0722502	DNAH6	0	intronic
rs317374	17:32214712	T	C	0.2555	5.89914e-06	-0.201449	0.0442634	ASIC2	0	intronic
rs11885666	2:84847264	C	T	0.07654	5.95009e-06	0.329781	0.0724905	DNAH6	0	intronic
rs11889456	2:84846683	G	A	0.07654	6.01846e-06	0.329614	0.0724928	DNAH6	0	intronic
rs4832101	2:84826054	C	T	0.07654	6.04786e-06	-0.328425	0.0722479	DNAH6	0	intronic
rs11889523	2:84853975	A	C	0.07654	6.06018e-06	0.329493	0.0724898	DNAH6	0	intronic
rs11889591	2:84853977	A	G	0.07654	6.06026e-06	0.329491	0.0724894	DNAH6	0	intronic
rs6752869	2:84825983	A	G	0.07654	6.07583e-06	-0.328349	0.0722469	DNAH6	0	intronic
rs12572199	10:7626558	A	C	0.08847	6.22266e-06	-0.337505	0.0743453	ITIH5	0	intronic
rs72922755	2:84869546	T	C	0.07555	6.27149e-06	0.336528	0.0741575	DNAH6	0	intronic
rs72922758	2:84869554	C	A	0.07555	6.27149e-06	0.336528	0.0741575	DNAH6	0	intronic
rs11686736	2:84868755	A	G	0.07555	6.27189e-06	0.336527	0.0741575	DNAH6	0	intronic
rs11675605	2:84868908	C	A	0.07555	6.27189e-06	0.336527	0.0741575	DNAH6	0	intronic
rs10205087	2:84842251	T	G	0.07654	6.28931e-06	0.328953	0.072498	DNAH6	0	intronic
rs76570787	7:3171934	A	G	0.1074	6.32785e-06	0.280949	0.0619363	AC091801.1	7933	intergenic
rs7587820	2:84841620	A	G	0.07654	6.33819e-06	0.328837	0.072499	DNAH6	0	intronic
rs12475771	2:84823635	G	A	0.07654	6.35864e-06	-0.327605	0.0722384	DNAH6	0	intronic
rs4765955	12:2663185	G	A	0.05765	6.3838e-06	-0.402797	0.0888352	CACNA1C	0	intronic
rs112400711	2:84866680	C	T	0.07555	6.48051e-06	0.336292	0.0742207	DNAH6	0	intronic
rs72922750	2:84866252	T	G	0.07555	6.53086e-06	0.336231	0.0742345	DNAH6	0	intronic
rs6547572	2:84825822	G	A	0.07654	6.53722e-06	-0.327506	0.0723115	DNAH6	0	intronic
rs4146946	2:84833066	A	T	0.07654	6.87227e-06	-0.327167	0.0724087	DNAH6	0	intronic
rs4831983	2:84899761	G	C	0.1402	7.07403e-06	-0.26236	0.0581459	DNAH6	0	intronic
rs1460709	2:84831265	G	T	0.07654	7.07927e-06	-0.326695	0.0724068	DNAH6	0	intronic
rs1460711	2:84830840	T	C	0.07654	7.15349e-06	-0.326532	0.0724068	DNAH6	0	intronic
rs6507587	18:42415449	G	A	0.1402	7.16117e-06	-0.275663	0.06113	SETBP1	0	intronic
rs10048709	2:84830506	T	G	0.07654	7.1989e-06	-0.326429	0.0724059	DNAH6	0	intronic
rs949837	1:163813734	G	C	0.328	7.25434e-06	0.226431	0.0502436	RP4-640E24.1	74805	intergenic
rs2370595	12:2662745	C	T	0.05765	7.37345e-06	-0.400144	0.0888588	CACNA1C	0	intronic
rs2365444	2:84828896	G	A	0.07654	7.39191e-06	-0.326002	0.072403	DNAH6	0	intronic
rs4832102	2:84828584	G	T	0.07654	7.43662e-06	-0.325904	0.0724022	DNAH6	0	intronic
rs10744564	12:2662694	T	A	0.05765	7.5086e-06	-0.399799	0.0888597	CACNA1C	0	intronic
rs4126561	9:25131578	C	T	0.2306	7.53836e-06	-0.206311	0.0458636	RN7SKP120	42428	intergenic
rs12471021	2:84824967	G	A	0.07654	7.92638e-06	-0.324865	0.0723935	DNAH6	0	intronic
rs1811537	2:84815236	A	G	0.07654	8.15473e-06	-0.324366	0.0723817	DNAH6	0	intronic
rs10208631	2:84813359	A	G	0.07654	8.15577e-06	-0.324351	0.0723788	DNAH6	0	intronic
rs11685476	2:84855453	G	A	0.07555	8.35533e-06	0.326593	0.0729646	DNAH6	0	intronic
rs7456058	7:3130577	A	G	0.1074	8.50433e-06	0.265928	0.0594624	AC024028.1	4521	intergenic
rs3118287	9:25141312	C	T	0.2316	8.64079e-06	-0.205037	0.0458825	RN7SKP120	52162	intergenic
rs6761632	2:84822715	T	C	0.07654	8.81315e-06	-0.322571	0.0722534	DNAH6	0	intronic
rs150296175	2:84892563	G	A	0.1372	8.82014e-06	-0.26369	0.0590668	DNAH6	0	intronic
rs75497094	2:84879885	C	T	0.07455	8.84035e-06	0.333652	0.0747467	DNAH6	0	intronic
rs147517644	2:84892837	G	C	0.1372	8.86417e-06	-0.263617	0.0590648	DNAH6	0	intronic
rs3118298	9:25146771	G	A	0.2306	8.90926e-06	-0.205032	0.0459499	RN7SKP120	57621	intergenic
rs3118297	9:25145313	C	T	0.2306	8.93339e-06	-0.204942	0.0459358	RN7SKP120	56163	intergenic
rs4832105	2:84893720	C	T	0.1372	8.95207e-06	-0.263465	0.0590592	DNAH6	0	intronic
rs3118295	9:25144416	T	C	0.2306	8.99761e-06	-0.204856	0.0459326	RN7SKP120	55266	intergenic
rs3118291	9:25142709	T	G	0.2306	9.00147e-06	-0.204841	0.0459302	RN7SKP120	53559	intergenic
rs3118296	9:25144663	C	T	0.2306	9.00147e-06	-0.204841	0.0459302	RN7SKP120	55513	intergenic
rs3126976	9:25142568	C	G	0.2306	9.00457e-06	-0.204838	0.0459303	RN7SKP120	53418	intergenic
rs1925524	9:25141625	G	A	0.2306	9.00808e-06	-0.204839	0.0459314	RN7SKP120	52475	intergenic
rs1925523	9:25141851	A	C	0.2306	9.00838e-06	-0.204836	0.0459308	RN7SKP120	52701	intergenic
rs3118288	9:25141583	G	C	0.2306	9.0112e-06	-0.20484	0.0459324	RN7SKP120	52433	intergenic
rs11738813	5:73087902	A	T	0.4433	9.02285e-06	0.176856	0.0396599	ARHGEF28	0	intronic
rs3118283	9:25140624	A	C	0.2306	9.02641e-06	-0.204824	0.0459326	RN7SKP120	51474	intergenic
rs3118284	9:25140765	G	A	0.2306	9.0285e-06	-0.204819	0.045932	RN7SKP120	51615	intergenic
rs3118285	9:25140850	G	A	0.2306	9.0294e-06	-0.204818	0.045932	RN7SKP120	51700	intergenic
rs1925465	9:25139031	T	C	0.2306	9.03094e-06	-0.204827	0.0459344	RN7SKP120	49881	intergenic
rs3118282	9:25140125	G	A	0.2306	9.03723e-06	-0.204812	0.0459326	RN7SKP120	50975	intergenic
rs3118278	9:25138577	T	C	0.2306	9.04106e-06	-0.204814	0.045934	RN7SKP120	49427	intergenic
rs3126972	9:25138522	C	G	0.2306	9.04296e-06	-0.204811	0.0459338	RN7SKP120	49372	intergenic
rs3118280	9:25139818	G	A	0.2306	9.04446e-06	-0.204808	0.0459335	RN7SKP120	50668	intergenic
rs3118276	9:25137811	T	C	0.2306	9.04999e-06	-0.204805	0.0459342	RN7SKP120	48661	intergenic
rs3126970	9:25138017	C	A	0.2306	9.0546e-06	-0.204799	0.045934	RN7SKP120	48867	intergenic
rs3126969	9:25137411	C	G	0.2306	9.06807e-06	-0.204785	0.0459342	RN7SKP120	48261	intergenic
rs3118281	9:25139987	G	A	0.2306	9.06919e-06	-0.204786	0.0459347	RN7SKP120	50837	intergenic
rs3118277	9:25138403	G	T	0.2306	9.08164e-06	-0.204799	0.0459407	RN7SKP120	49253	intergenic
rs1925467	9:25135959	T	A	0.2306	9.08306e-06	-0.204764	0.0459332	RN7SKP120	46809	intergenic
rs1925466	9:25136545	G	A	0.2306	9.09163e-06	-0.204755	0.0459333	RN7SKP120	47395	intergenic
rs7596013	2:84894957	G	C	0.1372	9.09457e-06	-0.263238	0.0590539	DNAH6	0	intronic
rs3118274	9:25135085	G	T	0.2306	9.096e-06	-0.204801	0.0459447	RN7SKP120	45935	intergenic
rs10732594	12:2671017	C	T	0.09543	9.10225e-06	-0.299033	0.0670868	CACNA1C	0	intronic
rs3126968	9:25135285	C	T	0.2306	9.10343e-06	-0.204742	0.0459333	RN7SKP120	46135	intergenic
rs10918850	1:168189539	G	C	0.4046	9.12301e-06	0.183293	0.0411256	RP1-69E11.3	4648	intergenic
rs3118273	9:25134501	G	T	0.2306	9.13416e-06	-0.204706	0.0459328	RN7SKP120	45351	intergenic
rs6099674	20:56150519	T	C	0.3678	9.13899e-06	0.183087	0.0410829	PCK1	9005	intergenic
rs1925469	9:25134619	C	G	0.2306	9.16387e-06	-0.204669	0.0459318	RN7SKP120	45469	intergenic
rs929490	12:2667954	C	T	0.09642	9.16496e-06	-0.29657	0.0665566	CACNA1C	0	intronic
rs7600126	2:84890068	T	G	0.1382	9.19517e-06	-0.262624	0.0589479	DNAH6	0	intronic
rs1006564	12:2668570	G	A	0.09642	9.21188e-06	-0.296429	0.0665416	CACNA1C	0	intronic
rs73050267	7:3133351	C	T	0.1103	9.22314e-06	0.264381	0.0593511	AC024028.1	7295	intergenic
rs6671893	1:163775335	G	A	0.2306	9.26699e-06	0.231663	0.0520183	RP4-640E24.1	36406	intergenic
rs12515096	5:73084330	C	T	0.4423	9.30693e-06	0.177277	0.0398147	ARHGEF28	0	intronic
rs4599517	5:73082942	T	G	0.4423	9.69423e-06	0.177036	0.0398403	ARHGEF28	0	intronic
rs1004945	18:42380627	A	G	0.1044	1.00268e-05	0.286643	0.0646137	SETBP1	0	intronic
rs4765962	12:2669632	C	G	0.09642	1.00602e-05	-0.296084	0.0667528	CACNA1C	0	intronic
rs34487193	5:73087545	T	G	0.4453	1.03749e-05	0.175818	0.039699	ARHGEF28	0	intronic
rs4832095	2:84808508	G	A	0.07455	1.07243e-05	-0.321576	0.07273	DNAH6	0	intronic
rs12714135	2:84808106	C	A	0.07555	1.07367e-05	-0.321547	0.0727276	DNAH6	0	intronic
rs4616493	2:84808002	T	C	0.07555	1.07387e-05	-0.321544	0.0727276	DNAH6	0	intronic
rs12714134	2:84808049	C	T	0.07555	1.07426e-05	-0.321539	0.0727278	DNAH6	0	intronic
rs3118286	9:25140962	C	T	0.2306	1.09936e-05	-0.202907	0.0459476	RN7SKP120	51812	intergenic
rs3118275	9:25135222	T	C	0.2306	1.10408e-05	-0.202862	0.0459472	RN7SKP120	46072	intergenic
rs17132944	7:3118298	T	C	0.2604	1.12851e-05	0.193802	0.0439431	AC024028.1	4587	intergenic
rs4832094	2:84808483	C	T	0.07555	1.13414e-05	-0.320106	0.0725996	DNAH6	0	intronic
rs1380903	2:84829869	A	G	0.07555	1.19898e-05	-0.320717	0.072941	DNAH6	0	intronic
rs373977	17:32218482	C	G	0.2535	1.21424e-05	-0.196384	0.0446922	ASIC2	0	intronic
rs1918697	2:84900875	T	C	0.1402	1.232e-05	-0.255048	0.0580851	DNAH6	0	intronic
rs1192330	2:84955425	G	A	0.08946	1.26194e-05	0.310501	0.0707997	DNAH6	0	intronic
rs1192266	2:84936200	G	A	0.09046	1.27723e-05	0.309405	0.0705927	DNAH6	0	intronic
rs2932915	17:32217036	G	A	0.2555	1.29898e-05	-0.19566	0.0446792	ASIC2	0	intronic
rs317372	17:32215880	C	T	0.2535	1.32622e-05	-0.195584	0.0447088	ASIC2	0	intronic
rs1918694	2:84902734	G	A	0.1362	1.36231e-05	-0.257945	0.0590444	DNAH6	0	intronic
rs1563895	2:84817714	T	C	0.07555	1.36457e-05	-0.318383	0.072885	DNAH6	0	intronic
rs4832097	2:84808653	T	C	0.07555	1.36761e-05	-0.31834	0.0728834	DNAH6	0	intronic
rs4832098	2:84808689	G	A	0.07555	1.36761e-05	-0.31834	0.0728834	DNAH6	0	intronic
rs4832099	2:84808979	T	C	0.07555	1.36761e-05	-0.31834	0.0728834	DNAH6	0	intronic
rs454466	17:32219663	A	G	0.2535	1.3714e-05	-0.195283	0.044716	ASIC2	0	intronic
rs3118307	9:25151213	A	G	0.1789	1.38553e-05	-0.22066	0.0505532	RN7SKP120	62063	intergenic
rs317375	17:32214101	A	C	0.2535	1.38688e-05	-0.1949	0.0446538	ASIC2	0	intronic
rs9328259	6:508972	A	C	0.2555	1.38836e-05	0.198501	0.0454813	EXOC2	0	intronic
rs1192325	2:84959080	G	A	0.08946	1.3913e-05	0.309087	0.0708268	DNAH6	0	intronic
rs317378	17:32213006	A	G	0.2535	1.40346e-05	-0.194895	0.0446797	ASIC2	0	intronic
rs317377	17:32213025	T	C	0.2535	1.40363e-05	-0.194889	0.0446786	ASIC2	0	intronic
rs2637349	17:32220145	T	C	0.2515	1.41101e-05	-0.195065	0.0447309	ASIC2	0	intronic
rs3118302	9:25149090	G	A	0.1789	1.43313e-05	-0.220241	0.0505442	RN7SKP120	59940	intergenic
rs4406278	6:508234	T	G	0.2535	1.49159e-05	0.197821	0.0454919	EXOC2	0	intronic
rs1925470	9:25131767	A	G	0.2435	1.51239e-05	-0.198557	0.0456936	RN7SKP120	42617	intergenic
rs3118269	9:25132689	G	A	0.2435	1.52002e-05	-0.198467	0.0456847	RN7SKP120	43539	intergenic
rs3118264	9:25130534	G	A	0.2435	1.53786e-05	-0.19851	0.045722	RN7SKP120	41384	intergenic
rs34110607	2:84927912	G	A	0.09046	1.6159e-05	0.306317	0.070733	DNAH6	0	intronic
rs1192284	2:84927341	A	G	0.09046	1.61622e-05	0.306313	0.0707328	DNAH6	0	intronic
rs1192286	2:84926396	T	C	0.09046	1.61661e-05	0.306307	0.0707323	DNAH6	0	intronic
rs1192285	2:84926484	T	C	0.09046	1.61661e-05	0.306307	0.0707323	DNAH6	0	intronic
rs12668017	7:3118546	A	T	0.2684	1.62181e-05	0.18884	0.0436141	AC024028.1	4339	intergenic
rs1192337	2:84949070	G	A	0.08946	1.63461e-05	0.306645	0.0708509	DNAH6	0	intronic
rs4832106	2:84899360	A	G	0.1372	1.63816e-05	-0.255124	0.0589535	DNAH6	0	intronic
rs1192342	2:84946896	T	C	0.08946	1.69314e-05	0.305848	0.0707957	DNAH6	0	intronic
rs12470102	2:84897361	A	T	0.1372	1.70744e-05	-0.254882	0.0590242	DNAH6	0	intronic
rs12185616	2:84899144	T	G	0.1372	1.71103e-05	-0.254846	0.0590223	DNAH6	0	intronic
rs1192324	2:84961735	A	G	0.08946	1.72926e-05	0.305738	0.0708479	DNAH6	0	intronic
rs1192345	2:84943718	A	C	0.09046	1.79025e-05	0.305714	0.0709704	DNAH6	0	intronic
rs10480037	7:3174209	C	T	0.1044	1.85765e-05	0.270526	0.0629231	AC091801.1	5658	intergenic
rs10479803	7:3174032	T	G	0.1064	1.95187e-05	0.269629	0.0628776	AC091801.1	5835	intergenic
rs73035700	7:3171685	A	C	0.1044	2.05923e-05	0.267817	0.0626318	AC091801.1	8182	intergenic
rs1192332	2:84951917	A	G	0.08946	2.06688e-05	0.301177	0.0704472	DNAH6	0	intronic
rs79207491	2:84882154	G	T	0.1392	2.09585e-05	0.249853	0.0584853	DNAH6	0	intronic
rs3118313	9:25153715	C	T	0.1779	2.23852e-05	-0.215741	0.0506776	RN7SKP120	64565	intergenic
rs1925510	9:25179572	T	C	0.2485	2.27088e-05	-0.19617	0.0461157	RN7SKP120	90422	intergenic
rs3118311	9:25153537	T	A	0.1779	2.27493e-05	-0.215545	0.0506752	RN7SKP120	64387	intergenic
rs28375417	2:84880445	C	G	0.1402	2.31527e-05	0.24858	0.0584968	DNAH6	0	exonic
rs7036434	9:25155407	G	T	0.1789	2.3576e-05	-0.214753	0.0505856	RN7SKP120	66257	intergenic
rs9986945	7:3153173	A	G	0.09543	2.39868e-05	0.256459	0.0604656	AC091801.1	26694	intergenic
rs1192382	2:84992011	G	T	0.08946	2.51579e-05	0.29924	0.0707335	DNAH6	0	intronic
rs3126971	9:25138345	A	G	0.2435	2.89887e-05	-0.192298	0.0458066	RN7SKP120	49195	intergenic
rs3126973	9:25140976	C	A	0.2435	2.93066e-05	-0.192173	0.0458042	RN7SKP120	51826	intergenic
rs4832096	2:84808525	A	G	0.07455	3.06075e-05	-0.302062	0.0721682	DNAH6	0	intronic
rs2637340	17:32192937	C	T	0.2316	3.06749e-05	0.191422	0.0457398	ASIC2	0	intronic
rs317335	17:32190963	C	T	0.2306	3.07155e-05	0.191316	0.0457178	ASIC2	0	intronic
rs1414846	17:32190418	C	T	0.2306	3.08448e-05	0.191224	0.0457064	ASIC2	0	intronic
rs1984724	7:3138110	T	C	0.1093	3.17133e-05	0.249047	0.0596186	AC024028.1	12054	intergenic
rs3126986	9:25160809	C	A	0.2386	3.18366e-05	-0.191864	0.0459396	RN7SKP120	71659	intergenic
rs73035698	7:3171674	G	A	0.1024	3.20339e-05	0.26241	0.0628525	AC091801.1	8193	intergenic
rs417495	17:32196551	T	C	0.2316	3.22271e-05	0.190932	0.0457473	ASIC2	0	intronic
rs415988	17:32196268	G	A	0.2316	3.30774e-05	0.190701	0.045758	ASIC2	0	intronic
rs380840	17:32195732	A	T	0.2316	3.33405e-05	0.190655	0.0457671	ASIC2	0	intronic
rs406964	17:32195714	T	C	0.2316	3.33761e-05	0.190647	0.0457679	ASIC2	0	intronic
rs2701461	17:32195167	T	C	0.2316	3.3781e-05	0.190545	0.0457741	ASIC2	0	intronic
rs377330	17:32194787	T	C	0.2306	3.38806e-05	0.19052	0.0457756	ASIC2	0	intronic
rs437937	17:32194749	A	G	0.2306	3.39259e-05	0.190505	0.0457754	ASIC2	0	intronic
rs382850	17:32194724	G	A	0.2306	3.39838e-05	0.190489	0.0457759	ASIC2	0	intronic
rs365311	17:32194316	T	C	0.2316	3.40343e-05	0.190452	0.0457708	ASIC2	0	intronic
rs2637338	17:32193989	T	C	0.2316	3.4243e-05	0.190383	0.0457698	ASIC2	0	intronic
rs317334	17:32193376	T	G	0.2316	3.44683e-05	0.190298	0.0457661	ASIC2	0	intronic
rs1925495	9:25158629	G	T	0.1889	3.49156e-05	-0.209682	0.0504642	RN7SKP120	69479	intergenic
rs3118292	9:25143480	G	A	0.166	3.55152e-05	-0.215627	0.0519444	RN7SKP120	54330	intergenic
rs412343	17:32198086	T	C	0.2316	3.64964e-05	-0.189476	0.0457144	ASIC2	0	intronic
rs3126983	9:25160222	G	A	0.2406	3.65418e-05	-0.190404	0.0459415	RN7SKP120	71072	intergenic
rs10215231	7:3152343	T	C	0.09543	3.68875e-05	0.250481	0.0604691	AC024028.1	26287	intergenic
rs10215232	7:3152380	G	C	0.09543	3.71479e-05	0.250394	0.060472	AC024028.1	26324	intergenic
rs3126993	9:25172493	C	T	0.2505	3.72719e-05	-0.190231	0.0459508	RN7SKP120	83343	intergenic
rs1029195	1:163781246	G	C	0.2654	3.84066e-05	0.213286	0.0516069	RP4-640E24.1	42317	intergenic
rs915480	17:32197728	A	G	0.2316	3.87962e-05	-0.188898	0.045732	ASIC2	0	intronic
rs3118321	9:25165763	A	C	0.1889	3.88795e-05	-0.20867	0.0505249	RN7SKP120	76613	intergenic
rs3118325	9:25175599	C	G	0.2475	4.01605e-05	-0.190079	0.046108	RN7SKP120	86449	intergenic
rs431926	17:32197482	T	C	0.2316	4.03572e-05	-0.188567	0.0457539	ASIC2	0	intronic
rs1952053	9:25163771	T	C	0.1899	4.08995e-05	-0.207606	0.0504117	RN7SKP120	74621	intergenic
rs1490897	17:32188793	C	T	0.2316	4.10274e-05	0.188511	0.0457831	ASIC2	0	intronic
rs1490898	17:32188740	C	T	0.2316	4.19909e-05	0.188282	0.0457879	ASIC2	0	intronic
rs3126979	9:25151051	G	C	0.163	4.23089e-05	-0.214915	0.0522872	RN7SKP120	61901	intergenic
rs442967	17:32204408	T	C	0.2376	4.28203e-05	-0.185781	0.0452301	ASIC2	0	intronic
rs444727	17:32203790	G	C	0.2376	4.34029e-05	-0.18562	0.0452258	ASIC2	0	intronic
rs377959	17:32205469	C	T	0.2376	4.48106e-05	-0.185354	0.0452436	ASIC2	0	intronic
rs431114	17:32204497	G	T	0.2376	4.53172e-05	-0.185232	0.045243	ASIC2	0	intronic
rs434257	17:32198389	T	C	0.2316	4.54221e-05	-0.187043	0.0456914	ASIC2	0	intronic
rs438958	17:32204212	G	A	0.2376	4.56772e-05	-0.185138	0.0452406	ASIC2	0	intronic
rs446520	17:32203924	T	C	0.2376	4.59245e-05	-0.185074	0.045239	ASIC2	0	intronic
rs446969	17:32203474	T	C	0.2376	4.64017e-05	-0.184948	0.0452351	ASIC2	0	intronic
rs430240	17:32203284	G	A	0.2376	4.65199e-05	-0.184916	0.0452339	ASIC2	0	intronic
rs374183	17:32202995	T	C	0.2376	4.6705e-05	-0.184868	0.0452325	ASIC2	0	intronic
rs424040	17:32203603	A	G	0.2376	4.67353e-05	-0.184895	0.0452408	ASIC2	0	intronic
rs382170	17:32202830	T	C	0.2376	4.67469e-05	-0.184856	0.0452319	ASIC2	0	intronic
rs405885	17:32201720	T	C	0.2376	4.70054e-05	-0.184785	0.0452289	ASIC2	0	intronic
rs371435	17:32201611	G	A	0.2376	4.71134e-05	-0.184754	0.0452273	ASIC2	0	intronic
rs1005175	1:168188288	A	T	0.4384	4.75463e-05	0.163126	0.0399539	RP1-69E11.3	3397	intergenic
rs369615	17:32199916	A	C	0.2366	4.88748e-05	-0.184405	0.0452377	ASIC2	0	intronic
rs424000	17:32205683	G	C	0.2376	5.04469e-05	-0.18419	0.045268	ASIC2	0	intronic
rs3118305	9:25150810	C	T	0.163	5.16085e-05	-0.212613	0.0523227	RN7SKP120	61660	intergenic
rs378448	17:32201065	T	C	0.2366	5.30748e-05	-0.183538	0.0452414	ASIC2	0	intronic
rs3118304	9:25150736	C	T	0.1918	5.5383e-05	-0.202981	0.0501589	RN7SKP120	61586	intergenic
rs2865391	20:56149244	T	G	0.3738	6.2022e-05	0.166072	0.0413136	PCK1	7730	intergenic
rs370082	17:32198801	G	A	0.2356	6.21501e-05	-0.182044	0.0452925	ASIC2	0	intronic
rs317345	17:32184242	T	C	0.2247	6.26478e-05	0.185454	0.0461628	ASIC2	0	intronic
rs423825	17:32199556	A	T	0.2366	6.42984e-05	-0.182136	0.0454072	ASIC2	0	intronic
rs9726107	1:168185182	G	T	0.4493	6.62199e-05	0.158949	0.0396964	RP1-69E11.3	291	downstream
rs317344	17:32185331	A	T	0.2266	6.6941e-05	0.184877	0.0462017	ASIC2	0	intronic
rs12049577	1:168186174	T	C	0.4493	6.74556e-05	0.158479	0.0396229	RP1-69E11.3	1283	intergenic
rs369165	17:32199742	A	G	0.2416	7.26109e-05	-0.180405	0.0453054	ASIC2	0	intronic
rs455044	17:32199391	A	C	0.2366	7.33384e-05	-0.180718	0.0454114	ASIC2	0	intronic
rs3126941	9:25180099	A	G	0.2425	8.63321e-05	-0.18669	0.0473822	RN7SKP120	90949	intergenic
rs3118310	9:25153464	T	C	0.1909	8.73445e-05	-0.197941	0.0502739	RN7SKP120	64314	intergenic
rs12472846	2:85065633	C	T	0.1809	9.55291e-05	0.196676	0.0502313	TRABD2A	0	intronic
rs10190796	2:85063625	T	C	0.1769	9.89028e-05	0.197668	0.0505944	TRABD2A	0	intronic
rs7584746	2:85062075	G	T	0.1769	9.95499e-05	0.196992	0.050442	TRABD2A	0	intronic

## Sheet: Supplementary Table S5
Supplementary Table S5
Top SNPs (p < 1e-04) for GSD GWAS in meta-analysed sample. Allelic direction refers to ALSPAC and Raine Study, respectively.
rsID	chr:pos	Non effect allele	Effect allele	MAF	p	Beta	Standard Error	Nearest gene	Distance to nearest gene	Function	Allelic direction
rs78777886	14:101101813	C	T	0.06362	8.535e-08	-0.1858	0.0347	LINC00523	21773	intergenic	--
rs74353060	14:101101569	G	A	0.06362	8.821e-08	0.1856	0.0347	LINC00523	22017	intergenic	++
rs79742354	14:101101462	G	A	0.06362	9.434e-08	-0.1852	0.0347	LINC00523	22124	intergenic	--
rs74581693	14:101101967	G	A	0.06362	1.072e-07	-0.1848	0.0348	LINC00523	21619	intergenic	--
rs116486545	14:101101966	C	T	0.06362	1.079e-07	0.1847	0.0348	LINC00523	21620	intergenic	++
rs77903339	14:101096192	G	A	0.06461	1.141e-07	-0.1843	0.0348	LINC00523	27394	intergenic	--
rs150839248	14:101098573	C	T	0.06362	1.184e-07	0.1839	0.0347	LINC00523	25013	intergenic	++
rs117598257	14:101097842	G	A	0.06362	1.187e-07	-0.1839	0.0347	LINC00523	25744	intergenic	--
rs74743277	14:101099798	C	T	0.06362	1.204e-07	-0.1838	0.0347	LINC00523	23788	intergenic	--
rs79138776	14:101099898	G	A	0.06362	1.226e-07	-0.1837	0.0347	LINC00523	23688	intergenic	--
rs34165243	14:101096757	C	T	0.06362	1.247e-07	-0.1838	0.0348	LINC00523	26829	intergenic	--
rs1190912	14:101105913	G	A	0.06759	2.685e-07	-0.1757	0.0342	LINC00523	17673	intergenic	--
rs1190911	14:101105584	C	T	0.06759	2.808e-07	0.1752	0.0341	LINC00523	18002	intergenic	++
rs2968991	4:130878818	G	A	0.3907	3.383e-07	-0.0873	0.0171	LINC02465	2294	intergenic	--
rs2391575	4:130880236	C	T	0.3539	3.669e-07	-0.0879	0.0173	LINC02465	3712	intergenic	--
rs1190913	14:101106662	C	T	0.07157	3.753e-07	0.1724	0.0339	LINC00523	16924	intergenic	++
rs2968990	4:130879074	C	T	0.3658	3.858e-07	-0.0872	0.0172	LINC02465	2550	intergenic	--
rs2940278	4:130879324	G	C	0.3658	3.867e-07	0.0872	00:24:46.080000	LINC02465	2800	intergenic	++
rs2968989	4:130879699	G	C	0.3648	3.947e-07	0.0871	0.0172	LINC02465	3175	intergenic	++
rs2968986	4:130880630	G	A	0.3658	4.066e-07	0.0871	0.0172	LINC02465	4106	intergenic	++
rs2968985	4:130880768	C	T	0.3658	4.566e-07	0.0866	0.0172	LINC02465	4244	intergenic	++
rs4864255	4:130881460	G	A	0.3658	4.698e-07	0.0865	0.0172	LINC02465	4936	intergenic	++
rs6833366	4:130881052	G	A	0.3658	4.8e-07	-0.0865	0.0172	LINC02465	4528	intergenic	--
rs2940274	4:130878378	T	A	0.3807	5.086e-07	0.086	0.0171	LINC02465	1854	intergenic	++
rs2968984	4:130880775	G	T	0.3807	5.117e-07	0.0859	0.0171	LINC02465	4251	intergenic	++
rs2940276	4:130878519	G	A	0.3807	5.189e-07	0.0859	0.0171	LINC02465	1995	intergenic	++
rs2940269	4:130883107	C	T	0.3658	5.512e-07	0.086	0.0172	LINC02465	6583	intergenic	++
rs1022010	4:130905017	G	A	0.3797	5.515e-07	-0.0856	0.0171	LINC02465	28493	intergenic	--
rs2940283	4:130902646	G	A	0.3787	5.578e-07	0.0855	00:24:37.440000	LINC02465	26122	intergenic	++
rs4404562	4:130877618	G	A	0.3807	5.614e-07	-0.0856	0.0171	LINC02465	1094	intergenic	--
rs2968987	4:130880608	C	T	0.3807	5.659e-07	0.0856	0.0171	LINC02465	4084	intergenic	++
rs2940282	4:130905640	G	C	0.3797	5.752e-07	0.0854	0.0171	LINC02465	29116	intergenic	++
rs2940281	4:130906111	T	A	0.3797	5.806e-07	0.0854	00:24:37.440000	LINC02465	29587	intergenic	++
rs2940271	4:130882416	G	A	0.3807	5.834e-07	-0.0855	0.0171	LINC02465	5892	intergenic	--
rs1022012	4:130896644	C	T	0.3797	5.88e-07	0.0854	0.0171	LINC02465	20120	intergenic	++
rs2135926	4:130895425	C	T	0.3658	6.024e-07	-0.0856	0.0172	LINC02465	18901	intergenic	--
rs2968924	4:130882306	G	A	0.3807	6.063e-07	0.0853	0.0171	LINC02465	5782	intergenic	++
rs1022011	4:130896900	G	A	0.3668	6.131e-07	0.0856	0.0172	LINC02465	20376	intergenic	++
rs1567194	4:130904518	G	C	0.3797	6.186e-07	0.0852	0.0171	LINC02465	27994	intergenic	++
rs2968938	4:130902577	G	A	0.3658	6.426e-07	-0.0854	0.0172	LINC02465	26053	intergenic	--
rs111991299	2:156919650	C	T	0.05865	6.429e-07	-0.1724	0.0346	AC073551.1	29057	intergenic	--
rs2940261	4:130895130	G	T	0.3658	6.43e-07	0.0854	0.0172	LINC02465	18606	intergenic	++
rs7654798	4:130881562	C	T	0.3807	6.522e-07	0.0851	0.0171	LINC02465	5038	intergenic	++
rs2940264	4:130892243	C	T	0.3658	6.58e-07	0.0853	0.0172	LINC02465	15719	intergenic	++
rs1507780	4:130890862	C	T	0.3658	6.593e-07	-0.0853	0.0172	LINC02465	14338	intergenic	--
rs1995719	4:130887798	G	A	0.3658	6.637e-07	-0.0853	0.0172	LINC02465	11274	intergenic	--
rs1995720	4:130887651	G	A	0.3658	6.641e-07	0.0853	0.0172	LINC02465	11127	intergenic	++
rs17244884	2:156926222	C	T	0.05865	6.786e-07	0.1723	0.0347	AC073551.1	35629	intergenic	++
rs2063149	4:130901246	C	T	0.3797	6.794e-07	-0.0849	0.0171	LINC02465	24722	intergenic	--
rs2968941	4:130899468	G	A	0.3797	6.82e-07	-0.0849	0.0171	LINC02465	22944	intergenic	--
rs2968937	4:130905588	G	A	0.3797	6.901e-07	-0.0848	0.0171	LINC02465	29064	intergenic	--
rs2940260	4:130895528	C	T	0.3807	6.944e-07	-0.0848	0.0171	LINC02465	19004	intergenic	--
rs2969008	4:130897767	T	A	0.3797	7.005e-07	0.0848	0.0171	LINC02465	21243	intergenic	++
rs2063148	4:130902269	G	C	0.3668	7.12e-07	-0.0851	0.0172	LINC02465	25745	intergenic	--
rs12501395	4:130909006	C	T	0.3539	7.129e-07	0.0859	0.0173	LINC02465	32482	intergenic	++
rs2968934	4:130908505	G	A	0.3797	7.151e-07	-0.0847	0.0171	LINC02465	31981	intergenic	--
rs2940270	4:130882988	C	A	0.3807	7.302e-07	0.0847	0.0171	LINC02465	6464	intergenic	++
rs2968935	4:130908036	G	A	0.3658	7.307e-07	-0.085	0.0172	LINC02465	31512	intergenic	--
rs2940280	4:130907663	C	T	0.3658	7.32e-07	0.085	0.0172	LINC02465	31139	intergenic	++
rs2940279	4:130908632	C	T	0.3658	7.352e-07	0.0849	0.0172	LINC02465	32108	intergenic	++
rs2968922	4:130892393	G	A	0.3807	7.733e-07	0.0845	0.0171	LINC02465	15869	intergenic	++
rs2940259	4:130896505	C	T	0.3797	7.754e-07	-0.0845	0.0171	LINC02465	19981	intergenic	--
rs2968921	4:130894857	T	A	0.3807	7.969e-07	-0.0844	0.0171	LINC02465	18333	intergenic	--
rs1507779	4:130894348	C	T	0.3807	8.011e-07	0.0843	0.0171	LINC02465	17824	intergenic	++
rs2940262	4:130893823	C	T	0.3807	8.107e-07	-0.0843	0.0171	LINC02465	17299	intergenic	--
rs2940263	4:130893475	C	A	0.3807	8.151e-07	-0.0843	0.0171	LINC02465	16951	intergenic	--
rs1995718	4:130892010	G	T	0.3807	8.256e-07	0.0842	0.0171	LINC02465	15486	intergenic	++
rs1507781	4:130890712	T	A	0.3807	8.296e-07	0.0842	0.0171	LINC02465	14188	intergenic	++
rs2940266	4:130890044	G	A	0.3807	8.308e-07	0.0842	0.0171	LINC02465	13520	intergenic	++
rs1995721	4:130887629	C	A	0.3807	8.372e-07	-0.0842	0.0171	LINC02465	11105	intergenic	--
rs2968936	4:130907977	T	A	0.3797	8.559e-07	-0.0841	0.0171	LINC02465	31453	intergenic	--
rs2968933	4:130908815	C	T	0.3797	8.609e-07	0.0841	0.0171	LINC02465	32291	intergenic	++
rs2940277	4:130909173	C	T	0.3797	8.7e-07	-0.0841	0.0171	LINC02465	32649	intergenic	--
rs2968930	4:130914634	G	A	0.3549	9.929e-07	0.0847	0.0173	LINC02465	38110	intergenic	++
rs2940275	4:130911951	G	C	0.3668	1.017e-06	0.0838	0.0171	LINC02465	35427	intergenic	++
rs2968931	4:130913931	G	A	0.3668	1.02e-06	0.0838	0.0171	LINC02465	37407	intergenic	++
rs2968928	4:130918985	G	A	0.3678	1.048e-06	0.0838	0.0172	LINC02465	42461	intergenic	++
rs2940287	4:130919074	G	A	0.3678	1.052e-06	-0.0837	0.0172	LINC02465	42550	intergenic	--
rs1507783	4:130911622	G	T	0.3668	1.062e-06	-0.0837	00:24:46.080000	LINC02465	35098	intergenic	--
rs2174839	4:130915270	G	T	0.3668	1.092e-06	0.0836	0.0171	LINC02465	38746	intergenic	++
rs2940272	4:130914062	C	T	0.3807	1.131e-06	-0.0832	00:24:37.440000	LINC02465	37538	intergenic	--
rs2968927	4:130920774	G	A	0.3678	1.164e-06	0.0835	0.0172	LINC02465	44250	intergenic	++
rs876683	4:130915934	C	A	0.3807	1.185e-06	0.083	0.0171	LINC02465	39410	intergenic	++
rs2968929	4:130918559	C	T	0.3807	1.189e-06	0.083	0.0171	LINC02465	42035	intergenic	++
rs28875258	14:101092937	C	T	0.05567	1.226e-06	0.18	0.0371	LINC00523	30649	intergenic	++
rs2940288	4:130918048	G	T	0.3648	1.257e-06	0.0834	0.0172	LINC02465	41524	intergenic	++
rs2940285	4:130922296	G	T	0.3807	1.263e-06	0.083	0.0171	LINC02465	45772	intergenic	++
rs2940286	4:130920124	C	T	0.3549	1.274e-06	0.0839	0.0173	LINC02465	43600	intergenic	++
rs4362841	4:130934313	G	A	0.3777	1.33e-06	-0.0841	0.0174	LINC02465	57789	intergenic	--
rs2968926	4:130922533	C	T	0.3787	1.422e-06	0.0828	0.0172	LINC02465	46009	intergenic	++
rs72902159	2:156993564	G	C	0.05964	1.465e-06	0.161	0.0334	AC073551.1	102971	intergenic	++
rs17246529	2:156992558	T	A	0.05964	1.47e-06	0.161	00:48:05.760000	AC073551.1	101965	intergenic	++
rs2969007	4:130898055	C	A	0.3439	1.53e-06	0.0844	0.0176	LINC02465	21531	intergenic	++
rs56303288	2:156996456	G	T	0.05964	1.657e-06	0.1599	0.0334	AC073551.1	105863	intergenic	++
rs2555111	17:46648899	C	T	0.4751	1.659e-06	0.0804	0.0168	HOXB3:HOXB-AS3	00:00:00	ncRNA_intronic	++
rs10497170	2:156995930	G	A	0.05964	1.661e-06	0.1599	0.0334	AC073551.1	105337	intergenic	++
rs17247894	2:157039729	G	C	0.06064	1.749e-06	-0.1579	0.033	NR4A2	141214	intergenic	--
rs17188189	2:157039308	G	T	0.06064	1.794e-06	-0.1577	0.033	NR4A2	141635	intergenic	--
rs72902194	2:157035743	C	T	0.06064	1.877e-06	0.1574	00:47:31.200000	AC073551.1	145150	intergenic	++
rs72902166	2:157005251	G	A	0.06064	1.919e-06	-0.1579	0.0332	AC073551.1	114658	intergenic	--
rs112939153	2:157028511	G	A	0.05964	1.948e-06	-0.1572	0.033	AC073551.1	137918	intergenic	--
rs17247108	2:157020734	C	T	0.06064	1.957e-06	0.1573	0.0331	AC073551.1	130141	intergenic	++
rs6505044	17:54258240	C	A	0.4503	2.068e-06	0.0796	0.0168	ANKFN1	0	intronic	++
rs6825946	4:130876818	C	T	0.3767	2.088e-06	-0.0817	0.0172	LINC02465	294	downstream	--
rs4794624	17:54255992	C	T	0.4513	2.105e-06	0.0796	0.0168	ANKFN1	0	intronic	++
rs7674737	4:130877345	C	T	0.3439	2.214e-06	0.0827	0.0175	LINC02465	821	downstream	++
rs2098269	17:54260091	C	A	0.4493	2.224e-06	-0.0794	0.0168	ANKFN1	0	intronic	--
rs4281786	17:54260251	G	A	0.4493	2.235e-06	0.0794	0.0168	ANKFN1	0	intronic	++
rs4378671	17:54260259	C	A	0.4493	2.236e-06	0.0794	0.0168	ANKFN1	0	intronic	++
rs13069868	3:142972276	C	T	0.2584	2.236e-06	-0.0936	0.0198	SLC9A9	11787	intergenic	--
rs4505399	17:54260322	G	A	0.4493	2.275e-06	-0.0793	0.0168	ANKFN1	0	intronic	--
rs4263004	17:54260366	G	A	0.4493	2.276e-06	0.0793	0.0168	ANKFN1	0	intronic	++
rs72892124	2:157134497	G	A	0.06064	2.31e-06	-0.1577	0.0334	NR4A2	46446	intergenic	--
rs72892121	2:157134495	C	T	0.06064	2.359e-06	-0.1576	0.0334	NR4A2	46448	intergenic	--
rs876684	4:130915946	C	A	0.3857	2.474e-06	0.0806	0.0171	LINC02465	39422	intergenic	++
rs2135929	4:130921527	G	A	0.3668	2.483e-06	0.0811	0.0172	LINC02465	45003	intergenic	++
rs6832154	4:130942446	C	T	0.3748	2.573e-06	0.0824	0.0175	LINC02465	65922	intergenic	++
rs4292348	4:130867195	C	T	0.34	2.629e-06	0.0832	0.0177	LINC02465	0	ncRNA_intronic	++
rs13112688	4:130867778	C	T	0.3121	2.662e-06	-0.0842	0.0179	LINC02465	0	ncRNA_intronic	--
rs4269195	4:130870805	T	A	0.34	2.687e-06	-0.0831	0.0177	LINC02465	0	ncRNA_intronic	--
rs10034592	4:130869829	G	A	0.34	2.687e-06	0.0831	0.0177	LINC02465	0	ncRNA_intronic	++
rs66461687	21:42084895	C	A	0.08449	2.747e-06	-0.1485	0.0317	DSCAM	0	intronic	--
rs1644605	16:27825858	C	T	0.3996	2.756e-06	0.0809	00:24:54.720000	GSG1L	0	intronic	++
rs1645334	16:27823838	G	A	0.3956	2.787e-06	-0.0808	0.0172	GSG1L	0	intronic	--
rs72906111	2:157070998	G	T	0.06064	2.829e-06	-0.1548	0.033	NR4A2	109945	intergenic	--
rs2135930	4:130921517	G	A	0.3807	2.837e-06	-0.0804	0.0172	LINC02465	44993	intergenic	--
rs72906116	2:157072453	C	T	0.06064	2.841e-06	0.1547	0.033	NR4A2	108490	intergenic	++
rs6498038	16:27824831	C	A	0.3996	2.845e-06	-0.0805	0.0172	GSG1L	0	intronic	--
rs111506532	2:157143709	G	A	0.06064	2.852e-06	0.1552	0.0332	NR4A2	37234	intergenic	++
rs56273981	2:157147464	C	T	0.06064	2.859e-06	-0.1553	0.0332	NR4A2	33479	intergenic	--
rs2135931	4:130921510	C	T	0.3807	2.866e-06	-0.0804	0.0172	LINC02465	44986	intergenic	--
rs1644607	16:27825914	G	A	0.4006	2.89e-06	-0.0808	00:24:54.720000	GSG1L	0	intronic	--
rs72906131	2:157077911	G	A	0.06064	2.909e-06	0.1546	0.0331	NR4A2	103032	intergenic	++
rs72909910	2:157107788	C	A	0.06163	2.92e-06	0.1546	0.0331	NR4A2	73155	intergenic	++
rs741128	17:54259113	G	A	0.495	2.958e-06	-0.078	0.0167	ANKFN1	0	intronic	--
rs72892147	2:157148835	C	A	0.06064	2.99e-06	0.1551	0.0332	NR4A2	32108	intergenic	++
rs13410664	2:157106683	C	T	0.06362	3.031e-06	-0.1543	0.033	NR4A2	74260	intergenic	--
rs72909905	2:157103991	G	A	0.06064	3.104e-06	0.1541	0.033	NR4A2	76952	intergenic	++
rs72907883	2:157089335	C	A	0.06064	3.106e-06	0.1542	0.0331	NR4A2	91608	intergenic	++
rs72909904	2:157103717	C	T	0.06064	3.11e-06	0.1541	0.033	NR4A2	77226	intergenic	++
rs17188483	2:157102725	G	A	0.06064	3.118e-06	0.1541	0.033	NR4A2	78218	intergenic	++
rs72892152	2:157151876	C	A	0.06064	3.143e-06	0.1549	0.0332	NR4A2	29067	intergenic	++
rs55723553	2:157055549	C	A	0.06064	3.161e-06	0.1537	0.033	NR4A2	125394	intergenic	++
rs17248011	2:157055850	G	A	0.06064	3.165e-06	-0.1537	00:47:31.200000	NR4A2	125093	intergenic	--
rs72899346	2:157152362	G	C	0.06064	3.171e-06	-0.1548	0.0332	NR4A2	28581	intergenic	--
rs72904295	2:157060702	C	T	0.06064	3.202e-06	0.1537	0.033	NR4A2	120241	intergenic	++
rs72907892	2:157094558	C	T	0.06064	3.213e-06	-0.1539	0.033	NR4A2	86385	intergenic	--
rs17188434	2:157096776	C	T	0.06064	3.214e-06	-0.1539	0.0331	NR4A2	84167	intergenic	--
rs72906107	2:157062016	G	T	0.06064	3.233e-06	0.1537	0.033	NR4A2	118927	intergenic	++
rs113435818	2:157081061	G	C	0.06064	3.24e-06	-0.1538	0.033	NR4A2	99882	intergenic	--
rs112576099	2:157136313	G	A	0.06064	3.314e-06	-0.1539	0.0331	NR4A2	44630	intergenic	--
rs139474080	2:157160116	G	A	0.06163	3.337e-06	0.1547	0.0333	NR4A2	20827	intergenic	++
rs2740760	17:46643389	G	A	0.4165	3.344e-06	-0.0792	0.017	HOXB3:HOXB-AS3	00:00:00	ncRNA_intronic	--
rs72899358	2:157158176	C	T	0.06064	3.349e-06	-0.1548	0.0333	NR4A2	22767	intergenic	--
rs11074882	16:27825309	T	A	0.3996	3.387e-06	-0.0801	0.0172	GSG1L	0	intronic	--
rs55831861	2:157014226	C	A	0.2624	3.39e-06	-0.1286	0.0277	AC073551.1	123633	intergenic	--
rs4369815	2:157126964	G	T	0.06064	3.391e-06	-0.1534	0.033	NR4A2	53979	intergenic	--
rs72892108	2:157126200	G	A	0.06064	3.415e-06	-0.1534	0.033	NR4A2	54743	intergenic	--
rs72892105	2:157124642	G	A	0.06064	3.478e-06	0.1533	0.033	NR4A2	56301	intergenic	++
rs971015	10:21572854	C	T	0.2783	3.496e-06	0.0853	0.0184	LUZP4P1	35829	intergenic	++
rs7686145	4:130870673	C	T	0.3101	3.505e-06	0.0835	0.018	LINC02465	0	ncRNA_intronic	++
rs17195587	2:157157887	C	A	0.06064	3.509e-06	0.1543	00:47:57.120000	NR4A2	23056	intergenic	++
rs56207670	2:157159705	G	T	0.06064	3.522e-06	0.1543	0.0333	NR4A2	21238	intergenic	++
rs34838742	2:2905398	C	T	0.1928	3.534e-06	0.0985	0.0212	AC019118.2	0	ncRNA_intronic	++
rs11652860	17:46632679	G	C	0.4722	3.641e-06	0.0782	0.0169	HOXB3:HOXB-AS3	00:00:00	ncRNA_intronic	++
rs72909979	2:157122491	C	T	0.06064	3.645e-06	-0.153	0.033	NR4A2	58452	intergenic	--
rs72899367	2:157163133	G	A	0.06064	3.711e-06	0.154	0.0333	NR4A2	17810	intergenic	++
rs72899348	2:157152538	C	T	0.06064	3.811e-06	0.1535	0.0332	NR4A2	28405	intergenic	++
rs72899364	2:157162455	T	A	0.06064	3.895e-06	0.1537	0.0333	NR4A2	18488	intergenic	++
rs11547436	12:49331240	G	A	0.08151	3.919e-06	0.1524	0.033	RP11-302B13.5:AC073610.5:ARF3	00:00:00	UTR3	++
rs78957171	12:49335906	C	T	0.08151	3.92e-06	0.1526	0.0331	RP11-302B13.5:ARF3	00:00:00	intronic	++
rs7692845	4:130871799	C	T	0.3121	3.967e-06	0.0831	0.018	LINC02465	0	ncRNA_intronic	++
rs10031229	4:130868505	G	T	0.337	4.169e-06	0.0814	0.0177	LINC02465	0	ncRNA_intronic	++
rs6482175	10:21573536	C	T	0.1918	4.238e-06	-0.0963	00:30:05.760000	LUZP4P1	36511	intergenic	--
rs60531364	4:130941694	G	T	0.3529	4.467e-06	0.0811	0.0177	LINC02465	65170	intergenic	++
rs76074252	12:49344454	G	A	0.08151	4.486e-06	-0.1522	00:47:48.480000	RP11-302B13.5:ARF3	00:00:00	intronic	--
rs78955194	12:49344505	T	A	0.08151	4.488e-06	-0.1522	0.0332	RP11-302B13.5:ARF3	00:00:00	intronic	--
rs112667742	2:157111093	G	C	0.06064	4.532e-06	0.1516	0.0331	NR4A2	69850	intergenic	++
rs57040947	12:49304685	G	A	0.08151	4.546e-06	0.1499	00:47:05.280000	RP11-302B13.5:CCDC65	00:00:00	intronic	++
rs6824751	4:130876183	G	T	0.339	4.579e-06	-0.0811	0.0177	LINC02465	0	ncRNA_intronic	--
rs56004078	2:157109960	G	A	0.06163	4.661e-06	0.1516	0.0331	NR4A2	70983	intergenic	++
rs6824934	4:130876286	C	T	0.341	4.716e-06	-0.0809	0.0177	LINC02465	0	ncRNA_intronic	--
rs72902199	2:157040231	C	T	0.06064	4.718e-06	0.161	0.0352	NR4A2	140712	intergenic	++
rs7661528	4:130949366	G	A	0.3996	5.747e-06	-0.079	0.0174	LINC02465	72842	intergenic	--
rs843349	3:183946205	G	C	0.09742	5.993e-06	-0.1253	0.0277	EIF2B5	0	intronic	--
rs118111305	7:1702668	T	A	0.05467	6.557e-06	0.1907	0.0423	ELFN1	25086	intergenic	++
rs7795615	7:7973971	C	A	0.325	6.585e-06	0.0802	0.0178	RPA3-AS1	0	intergenic	++
rs1363750	16:27832537	G	T	0.493	6.753e-06	-0.0758	0.0168	GSG1L	0	intronic	--
rs4258929	3:142968986	C	A	0.3002	7.111e-06	-0.0852	0.019	SLC9A9	15077	intergenic	--
rs34770897	2:2898048	G	A	0.1879	7.282e-06	0.0962	0.0214	AC019118.2	771	downstream	++
rs4758876	12:61088474	G	T	0.1342	7.297e-06	-0.1088	0.0243	RP11-154D9.1	275399	intergenic	--
rs79399770	14:101100203	T	A	0.1103	7.308e-06	0.1221	00:39:10.080000	LINC00523	23383	intergenic	++
rs73222404	21:42070479	C	A	0.1153	7.409e-06	0.1273	0.0284	DSCAM	0	intronic	++
rs705910	16:27836721	G	C	0.492	7.414e-06	-0.0752	00:24:11.520000	GSG1L	0	intronic	--
rs73905064	21:42070401	C	T	0.1153	7.421e-06	0.1273	0.0284	DSCAM	0	intronic	++
rs61925057	12:61076597	C	T	0.1064	7.439e-06	-0.1231	0.0275	RP11-154D9.1	263522	intergenic	--
rs6834576	4:153933601	C	T	0.1272	7.831e-06	-0.1081	0.0242	RP11-285C1.2	21761	intergenic	--
rs180536	17:57996806	G	A	0.3101	8.33e-06	0.0773	00:24:54.720000	RPS6KB1	0	intronic	++
rs180528	17:58005286	C	T	0.3101	8.348e-06	0.0773	0.0173	RPS6KB1	0	intronic	++
rs11173536	12:61007604	G	T	0.1322	8.369e-06	-0.1066	0.0239	RP11-154D9.1	194529	intergenic	--
rs79964131	7:128369479	C	T	0.09046	8.484e-06	-0.1337	0.03	FAM71F1	0	intronic	--
rs1645339	16:27833083	G	T	0.493	8.491e-06	-0.0749	0.0168	GSG1L	0	intronic	--
rs180515	17:58024275	G	A	0.3101	8.56e-06	-0.0772	0.0173	RPS6KB1:RP11-178C3.1	00:00:00	UTR3	--
rs1292047	17:57955166	C	T	0.3111	8.588e-06	0.0773	0.0174	TUBD1	0	intronic	++
rs1869830	8:121179606	G	A	0.3877	8.589e-06	0.0772	0.0173	COL14A1	0	intronic	++
rs705911	16:27835762	G	A	0.493	9.036e-06	0.0746	0.0168	GSG1L	0	intronic	++
rs72879063	2:47456161	C	T	0.1551	9.205e-06	-0.1042	0.0235	AC073283.4:AC106869.2	00:00:00	ncRNA_intronic	--
rs705912	16:27834971	G	A	0.493	9.219e-06	-0.0745	0.0168	GSG1L	0	intronic	--
rs772857	16:27833968	G	A	0.493	9.296e-06	-0.0745	00:24:11.520000	GSG1L	0	intronic	--
rs1709783	16:27827060	G	A	0.4274	9.519e-06	-0.0763	0.0172	GSG1L	0	intronic	--
rs13430277	2:47455238	C	T	0.1551	9.55e-06	-0.1039	0.0235	AC073283.4:AC106869.2	00:00:00	ncRNA_intronic	--
rs58861845	12:49325688	G	A	0.07952	9.659e-06	0.1464	0.0331	RP11-302B13.5:AC073610.5	00:00:00	intronic	++
rs6039147	20:8325250	C	T	0.2714	9.834e-06	0.0867	0.0196	PLCB1	0	intronic	++
rs147590246	12:49357249	G	A	0.08052	9.863e-06	0.1478	0.0334	WNT10B	1873	intergenic	++
rs58829932	12:49304447	C	T	0.08151	1.07e-05	-0.1446	00:47:13.920000	RP11-302B13.5:CCDC65	00:00:00	intronic	--
rs56355754	2:157176734	C	T	0.06262	1.157e-05	0.1449	0.033	NR4A2	4209	intergenic	++
rs705909	16:27837118	C	T	0.4871	1.234e-05	-0.0736	0.0168	GSG1L	0	intronic	--
rs1644609	16:27826912	T	A	0.4264	1.303e-05	-0.0752	0.0172	GSG1L	0	intronic	--
rs34236447	21:42085284	C	T	0.1312	1.352e-05	-0.1164	0.0267	DSCAM	0	intronic	--
rs705927	16:27841837	C	A	0.494	1.527e-05	-0.0726	0.0168	GSG1L	0	intronic	--
rs41274144	7:128371246	C	T	0.0835	1.74e-05	-0.1332	0.031	FAM71F1	0	UTR3	--
rs13390912	2:47449773	G	T	0.1322	1.768e-05	0.1058	0.0247	AC073283.4	0	ncRNA_intronic	++
rs2228417	12:49333799	G	A	0.06958	1.909e-05	0.1446	0.0338	RP11-302B13.5:ARF3	00:00:00	exonic	++
rs12702682	7:7971917	C	T	0.3141	2.062e-05	0.076	0.0178	RPA3-AS1	0	intergenic	++
rs12164075	7:7972119	T	A	0.3141	2.073e-05	0.0759	0.0178	RPA3-AS1	0	intergenic	++
rs843351	3:183980416	C	T	0.1133	2.115e-05	0.1078	0.0254	EIF2B5:ECE2	00:00:00	intronic	++
rs2952873	4:130855717	G	A	0.3499	2.131e-05	-0.075	0.0176	LINC02465	0	ncRNA_intronic	--
rs4406028	4:130866408	G	A	0.3499	2.179e-05	-0.0749	0.0176	LINC02465	0	ncRNA_intronic	--
rs112571696	12:49300225	C	T	0.06958	2.209e-05	0.1417	0.0334	RP11-302B13.5:CCDC65	00:00:00	intronic	++
rs56752849	14:101118560	T	A	0.0825	2.259e-05	-0.1344	0.0317	LINC00523	5026	intergenic	--
rs13384441	2:47451590	C	T	0.1431	2.277e-05	-0.1029	0.0243	AC073283.4	0	ncRNA_intronic	--
rs2968955	4:130857829	G	A	0.3499	2.393e-05	0.0745	0.0176	LINC02465	0	ncRNA_intronic	++
rs17175174	12:49285634	G	A	0.07157	2.398e-05	0.1388	0.0329	RNU6-600P	278	downstream	++
rs998587	2:47452710	C	T	0.1441	2.532e-05	-0.1022	0.0243	AC073283.4	0	ncRNA_intronic	--
rs7435184	4:130864349	C	T	0.3499	2.539e-05	-0.0742	0.0176	LINC02465	0	ncRNA_intronic	--
rs2391527	4:130852230	C	T	0.3489	2.644e-05	-0.0741	0.0176	LINC02465	0	ncRNA_intronic	--
rs11609755	12:61292481	G	A	0.1014	2.65e-05	0.1195	0.0284	RP11-471N19.1	332458	intergenic	++
rs823216	2:2905198	C	T	0.2187	2.663e-05	-0.0862	0.0205	AC019118.2	0	ncRNA_intronic	--
rs77848509	14:101114062	G	T	0.0825	2.687e-05	-0.1333	0.0318	LINC00523	9524	intergenic	--
rs1709785	16:27829418	C	T	0.4414	2.689e-05	-0.0716	0.0171	GSG1L	0	intronic	--
rs3111734	4:130845684	C	T	0.3241	2.753e-05	-0.0745	0.0178	LINC02465	0	ncRNA_intronic	--
rs3111735	4:130845055	G	C	0.3241	2.771e-05	-0.0745	0.0178	LINC02465	0	ncRNA_intronic	--
rs2952870	4:130766989	G	A	0.3559	2.783e-05	-0.0741	0.0177	LINC02465	0	ncRNA_intronic	--
rs3109195	4:130845274	C	T	0.3241	2.786e-05	0.0745	0.0178	LINC02465	0	ncRNA_intronic	++
rs60839168	14:101116884	G	C	0.0825	2.794e-05	-0.133	0.0317	LINC00523	6702	intergenic	--
rs61925052	12:61036648	C	T	0.1342	2.871e-05	-0.1004	0.024	RP11-154D9.1	223573	intergenic	--
rs2952877	4:130843290	C	T	0.3241	2.906e-05	0.0743	0.0178	LINC02465	0	ncRNA_intronic	++
rs1723484	2:47399975	C	T	0.1412	2.909e-05	0.1015	0.0243	RP11-761B3.1:CALM2	00:00:00	intronic	++
rs815815	2:47399064	C	T	0.1421	2.932e-05	0.1014	0.0243	RP11-761B3.1:CALM2	00:00:00	intronic	++
rs815816	2:47398394	G	A	0.1421	2.961e-05	0.1013	0.0243	RP11-761B3.1:CALM2	00:00:00	intronic	++
rs2968945	4:130841750	C	A	0.3241	2.989e-05	-0.0742	0.0178	LINC02465	0	ncRNA_intronic	--
rs2952883	4:130862934	C	A	0.3201	2.998e-05	-0.0748	0.0179	LINC02465	0	ncRNA_intronic	--
rs7596698	2:47395938	G	A	0.1421	3.055e-05	0.1012	0.0243	RP11-761B3.1:CALM2	00:00:00	intronic	++
rs2952872	4:130839776	C	A	0.3231	3.091e-05	0.074	0.0178	LINC02465	0	ncRNA_intronic	++
rs2968947	4:130839466	G	A	0.3241	3.103e-05	0.074	0.0178	LINC02465	0	ncRNA_intronic	++
rs7160413	14:101115533	G	A	0.0825	3.275e-05	-0.1317	00:45:38.880000	LINC00523	8053	intergenic	--
rs1292067	17:57930646	G	T	0.339	3.36e-05	0.0721	0.0174	RNU6-450P	5740	intergenic	++
rs2332596	17:54206839	C	A	0.3807	3.38e-05	0.0714	0.0172	ANKFN1	0		++
rs10764311	10:21571782	G	A	0.1819	3.46e-05	0.0887	0.0214	LUZP4P1	34757	intergenic	++
rs2952849	4:130847334	C	A	0.3211	3.475e-05	0.0742	0.0179	LINC02465	0	ncRNA_intronic	++
rs11012639	10:21569443	C	T	0.1819	3.651e-05	-0.0854	0.0207	LUZP4P1	32418	intergenic	--
rs2952851	4:130846758	G	A	0.3221	3.941e-05	0.0737	0.0179	LINC02465	0	ncRNA_intronic	++
rs2952850	4:130847226	T	A	0.3221	3.95e-05	0.0737	0.0179	LINC02465	0	ncRNA_intronic	++
rs2968940	4:130846669	G	A	0.3221	3.954e-05	-0.0737	0.0179	LINC02465	0	ncRNA_intronic	--
rs4793927	17:46635019	C	T	0.3777	4.106e-05	0.0718	0.0175	HOXB3:HOXB-AS3:HOXB-AS2	00:00:00	ncRNA_intronic	++
rs4793579	17:46636258	G	A	0.3787	4.126e-05	-0.0718	0.0175	HOXB3:HOXB-AS3:HOXB-AS2	00:00:00	ncRNA_intronic	--
rs11707352	3:142976976	C	T	0.2416	4.235e-05	-0.0831	0.0203	SLC9A9	7087	intergenic	--
rs60887317	7:7963282	C	T	0.4066	4.266e-05	0.0696	0.017	RPA3-AS1	0	intergenic	++
rs1190897	14:101095360	G	T	0.1153	4.498e-05	0.1096	0.0268	LINC00523	28226	intergenic	++
rs1190902	14:101096001	C	T	0.1153	4.502e-05	0.1093	0.0268	LINC00523	27585	intergenic	++
rs28687129	14:101095390	C	T	0.1163	4.578e-05	-0.1094	00:38:35.520000	LINC00523	28196	intergenic	--
rs1693864	2:47409259	C	T	0.163	4.727e-05	-0.0925	0.0227	CALM2	5518	intergenic	--
rs34913867	7:7980992	G	A	0.3121	4.794e-05	0.0729	0.0179	RPA3-AS1	0	intergenic	++
rs1693869	2:47402064	G	C	0.1292	4.814e-05	0.1022	00:36:08.640000	RP11-761B3.1:CALM2	00:00:00	intronic	++
rs10221560	2:47451193	G	A	0.166	4.827e-05	-0.0908	0.0223	AC073283.4	0	ncRNA_intronic	--
rs9905165	17:46636943	C	T	0.4314	4.888e-05	0.0692	0.017	HOXB3:HOXB-AS3:HOXB-AS2	00:00:00	ncRNA_intronic	++
rs13308567	7:7979957	G	A	0.3111	4.934e-05	-0.0727	0.0179	RPA3-AS1	0	intergenic	--
rs13309133	7:7980094	G	A	0.3111	4.939e-05	0.0727	0.0179	RPA3-AS1	0	intergenic	++
rs1190894	14:101095023	G	C	0.1153	5.182e-05	-0.1085	0.0268	LINC00523	28563	intergenic	--
rs17151589	7:7979609	C	T	0.3111	5.32e-05	0.0725	0.0179	RPA3-AS1	0	intergenic	++
rs34525445	7:7979601	G	A	0.3101	5.371e-05	0.0724	0.0179	RPA3-AS1	0	intergenic	++
rs1190896	14:101095347	C	T	0.1163	5.402e-05	0.1084	0.0268	LINC00523	28239	intergenic	++
rs1190901	14:101095707	G	A	0.1153	5.411e-05	-0.1082	0.0268	LINC00523	27879	intergenic	--
rs17565131	7:7979577	C	T	0.3111	5.429e-05	-0.0724	0.0179	RPA3-AS1	0	intergenic	--
rs13235362	7:7978892	C	T	0.3111	5.429e-05	-0.0723	0.0179	RPA3-AS1	0	intergenic	--
rs1190900	14:101095573	G	C	0.1163	5.448e-05	0.1082	0.0268	LINC00523	28013	intergenic	++
rs28633811	14:101095395	G	A	0.1163	5.479e-05	-0.1083	0.0268	LINC00523	28191	intergenic	--
rs1190899	14:101095501	G	A	0.1163	5.493e-05	0.1081	0.0268	LINC00523	28085	intergenic	++
rs3109197	4:130845801	C	T	0.3121	5.5e-05	0.0723	0.0179	LINC02465	0	ncRNA_intronic	++
rs1190898	14:101095456	G	A	0.1163	5.541e-05	-0.1081	0.0268	LINC00523	28130	intergenic	--
rs8065311	17:54203360	G	T	0.3966	5.569e-05	-0.0686	0.017	ANKFN1	0		--
rs3109196	4:130845324	G	A	0.3121	5.58e-05	-0.0723	0.0179	LINC02465	0	ncRNA_intronic	--
rs1190895	14:101095182	G	C	0.1153	5.625e-05	-0.108	0.0268	LINC00523	28404	intergenic	--
rs12702681	7:7971733	C	T	0.3111	5.675e-05	-0.0721	0.0179	RPA3-AS1	0	intergenic	--
rs2969001	4:130782792	G	C	0.332	5.68e-05	0.0718	0.0178	LINC02465	0	ncRNA_intronic	++
rs2952878	4:130844022	G	A	0.3121	5.723e-05	0.0722	0.0179	LINC02465	0	ncRNA_intronic	++
rs2952862	4:130758713	C	T	0.3539	5.763e-05	0.0711	0.0177	LINC02465	0	ncRNA_intronic	++
rs17819973	17:54198297	T	A	0.3936	5.792e-05	-0.0685	00:24:28.800000	ANKFN1	0		--
rs2391503	4:130843486	G	A	0.3121	5.805e-05	-0.0721	0.0179	LINC02465	0	ncRNA_intronic	--
rs3111738	4:130837897	G	A	0.3241	5.809e-05	0.0716	0.0178	LINC02465	0	ncRNA_intronic	++
rs28519449	17:54195453	C	T	0.3946	5.928e-05	-0.0684	0.017	ANKFN1	0		--
rs2968943	4:130842208	G	T	0.3121	5.953e-05	0.072	0.0179	LINC02465	0	ncRNA_intronic	++
rs13231908	7:7978303	C	T	0.3111	5.956e-05	-0.0719	0.0179	RPA3-AS1	0	intergenic	--
rs2968944	4:130842035	G	A	0.3121	5.969e-05	0.072	0.0179	LINC02465	0	ncRNA_intronic	++
rs2391502	4:130841769	C	T	0.3121	5.972e-05	0.072	0.0179	LINC02465	0	ncRNA_intronic	++
rs1190893	14:101094548	G	C	0.1153	5.976e-05	0.1076	0.0268	LINC00523	29038	intergenic	++
rs2952876	4:130841993	G	A	0.3121	5.978e-05	-0.072	0.0179	LINC02465	0	ncRNA_intronic	--
rs35720350	7:7978968	G	A	0.2972	5.991e-05	0.075	0.0187	RPA3-AS1	0	intergenic	++
rs1723483	2:47401264	G	C	0.1282	6.005e-05	-0.1006	0.0251	RP11-761B3.1:CALM2	00:00:00	intronic	--
rs13234723	7:7979043	G	A	0.3111	6.039e-05	-0.0719	0.0179	RPA3-AS1	0	intergenic	--
rs7209324	17:54194519	G	A	0.3946	6.053e-05	0.0682	00:24:28.800000	ANKFN1	0		++
rs3109193	4:130840209	G	A	0.3121	6.083e-05	-0.0719	0.0179	LINC02465	0	ncRNA_intronic	--
rs3109198	4:130845901	G	C	0.3131	6.215e-05	-0.0718	0.0179	LINC02465	0	ncRNA_intronic	--
rs72829754	17:54233702	G	A	0.3847	6.333e-05	-0.0686	0.0171	ANKFN1	0	intronic	--
rs2391506	4:130833196	G	A	0.3241	6.394e-05	0.0711	0.0178	LINC02465	0	ncRNA_intronic	++
rs2391509	4:130832653	C	T	0.3241	6.459e-05	-0.0711	0.0178	LINC02465	0	ncRNA_intronic	--
rs2860292	4:130844286	T	A	0.3131	6.465e-05	0.0717	0.0179	LINC02465	0	ncRNA_intronic	++
rs2968942	4:130842643	C	T	0.3131	6.688e-05	-0.0715	00:25:46.560000	LINC02465	0	ncRNA_intronic	--
rs2969004	4:130781670	C	A	0.332	6.772e-05	-0.071	0.0178	LINC02465	0	ncRNA_intronic	--
rs3109194	4:130841699	G	A	0.3131	6.806e-05	-0.0714	0.0179	LINC02465	0	ncRNA_intronic	--
rs2952874	4:130841549	G	A	0.3131	6.864e-05	0.0714	0.0179	LINC02465	0	ncRNA_intronic	++
rs2968946	4:130840719	G	A	0.3131	6.932e-05	0.0714	0.0179	LINC02465	0	ncRNA_intronic	++
rs2391508	4:130832737	G	A	0.3241	7.019e-05	-0.0707	0.0178	LINC02465	0	ncRNA_intronic	--
rs1723482	2:47406539	C	T	0.163	7.207e-05	0.0902	0.0227	CALM2	2798	intergenic	++
rs72829722	17:54183167	C	A	0.3956	7.441e-05	-0.0674	0.017	ANKFN1	5151	intergenic	--
rs2968951	4:130831114	C	A	0.3241	7.498e-05	0.0705	0.0178	LINC02465	0	ncRNA_intronic	++
rs1190891	14:101094177	C	T	0.1153	7.52e-05	-0.106	0.0268	LINC00523	29409	intergenic	--
rs1190892	14:101094305	C	A	0.1153	7.535e-05	-0.106	0.0268	LINC00523	29281	intergenic	--
rs2952904	4:130830553	T	A	0.3241	7.583e-05	-0.0704	0.0178	LINC02465	0	ncRNA_intronic	--
rs2952889	4:130771320	C	T	0.333	7.586e-05	-0.0706	0.0178	LINC02465	0	ncRNA_intronic	--
rs7225261	17:54225229	C	T	0.3847	7.662e-05	-0.0679	0.0172	ANKFN1	0	intergenic	--
rs2952906	4:130830425	G	A	0.3241	7.695e-05	-0.0704	0.0178	LINC02465	0	ncRNA_intronic	--
rs57791149	17:54222307	C	T	0.3907	7.753e-05	0.0676	0.0171	ANKFN1	0	intergenic	++
rs4794625	17:54256036	G	A	0.3946	7.813e-05	-0.0671	0.017	ANKFN1	0	intronic	--
rs4794626	17:54256139	G	C	0.3946	7.888e-05	-0.0671	0.017	ANKFN1	0	intronic	--
rs4794628	17:54256256	G	A	0.3946	7.889e-05	0.0671	0.017	ANKFN1	0	intronic	++
rs16956852	17:54256454	T	A	0.3956	7.896e-05	-0.0671	0.017	ANKFN1	0	intronic	--
rs16956861	17:54256531	G	A	0.3956	7.9e-05	0.0671	0.017	ANKFN1	0	intronic	++
rs4794627	17:54256166	G	A	0.3946	7.905e-05	-0.0671	0.017	ANKFN1	0	intronic	--
rs2215767	17:54256633	G	A	0.3956	7.935e-05	-0.0671	0.017	ANKFN1	0	intronic	--
rs4548936	17:54214168	G	A	0.3926	7.947e-05	0.0675	0.0171	ANKFN1	0	intergenic	++
rs8065901	17:54261498	G	A	0.3936	8.005e-05	-0.067	0.017	ANKFN1	0	intronic	--
rs8062613	16:27833292	C	T	0.4274	8.073e-05	0.0661	00:24:11.520000	GSG1L	0	intronic	++
rs887788	17:54214522	C	T	0.3917	8.08e-05	0.0674	0.0171	ANKFN1	0	intergenic	++
rs72829750	17:54216507	C	T	0.3907	8.168e-05	-0.0675	0.0171	ANKFN1	0	intergenic	--
rs772858	16:27834297	G	A	0.4274	8.19e-05	-0.0659	0.0167	GSG1L	0	intronic	--
rs2968988	4:130880591	C	T	0.2714	8.306e-05	0.073	0.0185	LINC02465	4067	intergenic	++
rs1723493	2:47385844	C	T	0.1252	8.491e-05	-0.0988	0.0251	RP11-761B3.1	0	intronic	--
rs2391515	4:130820594	T	A	0.3151	8.499e-05	-0.0705	0.018	LINC02465	0	ncRNA_intronic	--
rs9896667	17:54217491	C	T	0.3926	8.513e-05	0.0672	0.0171	ANKFN1	0	intergenic	++
rs2332598	17:54261142	C	A	0.3946	8.546e-05	-0.0668	0.017	ANKFN1	0	intronic	--
rs58327995	17:54260527	G	A	0.3936	8.557e-05	-0.0668	0.017	ANKFN1	0	intronic	--
rs7015331	8:121181791	C	T	0.4066	8.643e-05	-0.0669	0.017	COL14A1	0	intronic	--
rs56015777	17:54222899	C	T	0.3907	8.705e-05	0.0672	0.0171	ANKFN1	0	intergenic	++
rs2968953	4:130830059	G	A	0.3241	8.761e-05	0.0698	0.0178	LINC02465	0	ncRNA_intronic	++
rs2968954	4:130830008	G	A	0.3241	8.787e-05	0.0698	0.0178	LINC02465	0	ncRNA_intronic	++
rs12602730	17:54221124	G	A	0.3917	8.858e-05	0.0671	0.0171	ANKFN1	0	intergenic	++
rs57302699	17:54221335	C	T	0.3917	8.897e-05	-0.0671	0.0171	ANKFN1	0	intergenic	--
rs55723612	17:54222711	C	T	0.3907	8.901e-05	-0.0671	0.0171	ANKFN1	0	intergenic	--
rs55710378	17:54222712	G	C	0.3907	8.915e-05	0.0671	0.0171	ANKFN1	0	intergenic	++
rs28497174	17:54221505	G	A	0.3917	8.925e-05	0.0671	0.0171	ANKFN1	0	intergenic	++
rs2860448	4:130828806	G	A	0.3241	8.97e-05	-0.0697	00:25:37.920000	LINC02465	0	ncRNA_intronic	--
rs72831996	17:54280268	C	T	0.3936	9.186e-05	-0.0665	0.017	ANKFN1	0	intronic	--
rs61195565	17:54277267	G	T	0.3946	9.225e-05	0.0664	0.017	ANKFN1	0	intronic	++
rs2968957	4:130827503	G	A	0.3241	9.265e-05	0.0696	0.0178	LINC02465	0	ncRNA_intronic	++
rs2968958	4:130827191	G	A	0.3241	9.379e-05	0.0695	00:25:37.920000	LINC02465	0	ncRNA_intronic	++
rs2968959	4:130827136	G	T	0.3241	9.397e-05	0.0695	0.0178	LINC02465	0	ncRNA_intronic	++
rs2968962	4:130826233	C	T	0.3241	9.464e-05	-0.0695	0.0178	LINC02465	0	ncRNA_intronic	--
rs1190889	14:101093025	G	A	0.1064	9.52e-05	0.1082	0.0277	LINC00523	30561	intergenic	++
rs2952908	4:130824714	G	A	0.3241	9.635e-05	-0.0694	0.0178	LINC02465:EEF1GP8	00:00:00	ncRNA_exonic	--
rs3111742	4:130821283	C	T	0.3151	9.649e-05	0.07	0.018	LINC02465	0	ncRNA_intronic	++
rs55704141	17:54259089	G	A	0.3936	9.761e-05	-0.0663	0.017	ANKFN1	0	intronic	--
rs55758153	17:54259090	C	T	0.3936	9.765e-05	0.0663	0.017	ANKFN1	0	intronic	++
rs67834320	17:54275683	T	A	0.3946	9.813e-05	-0.0661	0.017	ANKFN1	0	intronic	--
rs60529676	17:54277204	T	A	0.3946	9.819e-05	-0.0661	0.017	ANKFN1	0	intronic	--
rs2968948	4:130837858	C	T	0.341	9.966e-05	-0.0688	0.0177	LINC02465	0	ncRNA_intronic	--

## Sheet: Supplementary Table S6
Supplementary Table S6
Top genes (p < 1e-04) for GSD GWAS in the meta-analysed sample using Magma. Significance threshold is 2.65e-06
Gene	Number of SNPs	Z statistics	p
ETV6	397	3.9827	3.4067e-05
RPS6KB1	69	3.9436	4.0137e-05
RNFT1	18	3.8301	6.4038e-05
DLGAP5	65	3.788	7.5923e-05
FZD1	4	3.7742	8.026e-05
RP11-178C3.1	35	3.7371	9.3062e-05

## Sheet: Supplementary Table S7
Supplementary Table S7
eQTL for top SNPs (p < 1e-04) for GSD GWAS in the meta-analysed sample. eQTLs are taken from GTEx v8
rsID	chr:pos	Tissue	Tested allele	Effect size	FDR	Risk allele	Direction of effect	Gene
rs2555111	17:46648899	Whole_Blood	T	0.248724	1.39555e-62	T	+	HOXB2
rs2555111	17:46648899	Testis	T	-0.191178	9.71658e-39	T	-	PRR15L
rs17151589	7:7979609	Thyroid	C	0.207895	1.89609e-37	T	-	GLCCI1
rs58829932	12:49304447	Cells_Cultured_fibroblasts	C	-0.177174	2.32665e-37	C	-	ARF3
rs2555111	17:46648899	Cells_Cultured_fibroblasts	T	0.147726	3.22126e-34	T	+	HOXB2
rs1190889	14:101093025	Spleen	G	0.501351	1.74335e-32	A	-	BEGAIN
rs1190891	14:101094177	Spleen	T	0.478773	1.74335e-32	C	-	BEGAIN
rs1644607	16:27825914	Artery_Aorta	G	-0.218842	3.8404e-30	G	-	GSG1L
rs772858	16:27834297	Artery_Aorta	G	-0.162431	3.8404e-30	G	-	GSG1L
rs41274144	7:128371246	Muscle_Skeletal	T	0.308829	6.91258e-30	C	-	OPN1SW
rs2555111	17:46648899	Cells_Cultured_fibroblasts	T	0.11111	2.71495e-26	T	+	CDK5RAP3
rs2555111	17:46648899	Adipose_Visceral_Omentum	T	0.116692	2.67804e-23	T	+	HOXB2
rs2555111	17:46648899	Whole_Blood	T	0.169186	9.35544e-23	T	+	HOXB3
rs2555111	17:46648899	Thyroid	T	-0.131763	1.17969e-21	T	-	SKAP1
rs2555111	17:46648899	Lung	T	0.126782	2.19341e-21	T	+	HOXB2
rs2555111	17:46648899	Skin_Not_Sun_Exposed_Suprapubic	T	0.210506	4.27941e-21	T	+	HOXB2
rs41274144	7:128371246	Nerve_Tibial	T	0.268275	1.39521e-20	C	-	OPN1SW
rs1292067	17:57930646	Testis	T	0.139804	3.93518e-18	T	+	DHX40
rs180515	17:58024275	Testis	G	0.13214	3.93518e-18	G	+	DHX40
rs180536	17:57996806	Testis	A	0.13214	3.93518e-18	A	+	DHX40
rs41274144	7:128371246	Heart_Atrial_Appendage	T	0.29657	9.17942e-18	C	-	OPN1SW
rs1644607	16:27825914	Artery_Tibial	G	-0.247188	5.92272e-16	G	-	GSG1L
rs772858	16:27834297	Artery_Tibial	G	-0.185345	5.92272e-16	G	-	GSG1L
rs2555111	17:46648899	Thyroid	T	0.104385	1.53409e-15	T	+	HOXB2
rs2555111	17:46648899	Spleen	T	0.241068	1.81983e-15	T	+	HOXB2
rs1292067	17:57930646	Cells_Cultured_fibroblasts	T	-0.128401	1.34469e-13	T	-	RNFT1
rs180515	17:58024275	Cells_Cultured_fibroblasts	G	-0.151423	1.34469e-13	G	-	RNFT1
rs180536	17:57996806	Cells_Cultured_fibroblasts	A	-0.151423	1.34469e-13	A	-	RNFT1
rs1292067	17:57930646	Muscle_Skeletal	T	0.0819927	3.83975e-13	T	+	RPS6KB1
rs180515	17:58024275	Muscle_Skeletal	G	0.087998	3.83975e-13	G	+	RPS6KB1
rs180536	17:57996806	Muscle_Skeletal	A	0.087998	3.83975e-13	A	+	RPS6KB1
rs2555111	17:46648899	Brain_Cerebellum	T	0.562583	7.36422e-12	T	+	HOXB2
rs1292067	17:57930646	Pancreas	T	0.154994	7.52026e-12	T	+	RPS6KB1
rs180515	17:58024275	Pancreas	G	0.205953	7.52026e-12	G	+	RPS6KB1
rs180536	17:57996806	Pancreas	A	0.205953	7.52026e-12	A	+	RPS6KB1
rs1292067	17:57930646	Esophagus_Mucosa	T	-0.151469	2.47615e-11	T	-	RNFT1
rs180515	17:58024275	Esophagus_Mucosa	G	-0.181344	2.47615e-11	G	-	RNFT1
rs180536	17:57996806	Esophagus_Mucosa	A	-0.181344	2.47615e-11	A	-	RNFT1
rs1292067	17:57930646	Thyroid	T	-0.126584	2.92411e-11	T	-	RNFT1
rs180515	17:58024275	Thyroid	G	-0.145568	2.92411e-11	G	-	RNFT1
rs180536	17:57996806	Thyroid	A	-0.145568	2.92411e-11	A	-	RNFT1
rs1644607	16:27825914	Artery_Coronary	G	-0.320186	3.63495e-11	G	-	GSG1L
rs772858	16:27834297	Artery_Coronary	G	-0.258986	3.63495e-11	G	-	GSG1L
rs41274144	7:128371246	Skin_Not_Sun_Exposed_Suprapubic	T	-0.322262	3.34348e-10	C	+	FAM71F2
rs2555111	17:46648899	Brain_Cerebellum	T	0.546399	5.43968e-10	T	+	HOXB3
rs2555111	17:46648899	Skin_Not_Sun_Exposed_Suprapubic	T	0.156111	2.5498e-09	T	+	HOXB3
rs2555111	17:46648899	Muscle_Skeletal	T	0.182348	4.78696e-09	T	+	HOXB3
rs1292067	17:57930646	Artery_Tibial	T	-0.156243	7.99324e-09	T	-	RNFT1
rs180515	17:58024275	Artery_Tibial	G	-0.194661	7.99324e-09	G	-	RNFT1
rs180536	17:57996806	Artery_Tibial	A	-0.194661	7.99324e-09	A	-	RNFT1
rs2555111	17:46648899	Thyroid	T	-0.107767	1.44011e-08	T	-	PRR15L
rs1292067	17:57930646	Skin_Sun_Exposed_Lower_leg	T	-0.128333	2.30411e-08	T	-	RNFT1
rs180515	17:58024275	Skin_Sun_Exposed_Lower_leg	G	-0.125344	2.30411e-08	G	-	RNFT1
rs180536	17:57996806	Skin_Sun_Exposed_Lower_leg	A	-0.125344	2.30411e-08	A	-	RNFT1
rs2555111	17:46648899	Adipose_Subcutaneous	T	0.188236	5.73563e-08	T	+	HOXB6
rs1292067	17:57930646	Skin_Not_Sun_Exposed_Suprapubic	T	-0.110543	7.02956e-08	T	-	RNFT1
rs180515	17:58024275	Skin_Not_Sun_Exposed_Suprapubic	G	-0.123409	7.02956e-08	G	-	RNFT1
rs180536	17:57996806	Skin_Not_Sun_Exposed_Suprapubic	A	-0.123409	7.02956e-08	A	-	RNFT1
rs2555111	17:46648899	Brain_Cerebellar_Hemisphere	T	0.581456	7.83162e-08	T	+	HOXB3
rs1292067	17:57930646	Nerve_Tibial	T	-0.152761	2.09626e-07	T	-	RNFT1
rs180515	17:58024275	Nerve_Tibial	G	-0.185054	2.09626e-07	G	-	RNFT1
rs180536	17:57996806	Nerve_Tibial	A	-0.185054	2.09626e-07	A	-	RNFT1
rs41274144	7:128371246	Thyroid	T	0.220424	2.78571e-07	C	-	OPN1SW
rs180515	17:58024275	Adipose_Subcutaneous	G	-0.108345	3.96117e-07	G	-	RNFT1
rs180536	17:57996806	Adipose_Subcutaneous	A	-0.108345	3.96117e-07	A	-	RNFT1
rs10764311	10:21571782	Nerve_Tibial	G	0.14143	4.30659e-07	A	-	CASC10
rs2555111	17:46648899	Brain_Cerebellar_Hemisphere	T	0.576885	6.48715e-07	T	+	HOXB2
rs180515	17:58024275	Artery_Aorta	G	-0.119168	3.4568e-06	G	-	RNFT1
rs180536	17:57996806	Artery_Aorta	A	-0.119168	3.4568e-06	A	-	RNFT1
rs2555111	17:46648899	Esophagus_Gastroesophageal_Junction	T	0.165245	1.42653e-05	T	+	HOXB3
rs2555111	17:46648899	Colon_Sigmoid	T	0.172274	5.73371e-05	T	+	HOXB3
rs1292067	17:57930646	Whole_Blood	T	0.0860565	6.87497e-05	T	+	RPS6KB1
rs180515	17:58024275	Whole_Blood	G	0.100439	6.87497e-05	G	+	RPS6KB1
rs180536	17:57996806	Whole_Blood	A	0.100439	6.87497e-05	A	+	RPS6KB1
rs2555111	17:46648899	Artery_Tibial	T	0.141266	0.000678724	T	+	HOXB6
rs2555111	17:46648899	Skin_Not_Sun_Exposed_Suprapubic	T	0.116942	0.00193353	T	+	HOXB7
rs2555111	17:46648899	Adipose_Visceral_Omentum	T	0.0727833	0.00318087	T	+	HOXB3

## Sheet: Supplementary Table S8
Supplementary Table S8
GWAS catalogue findings for top SNPs (p < 1e-04) for GSD GWAS in the meta-analysed sample. Column B contains the SNPs found in GWAS Catalogue, which is either a SNP found in the current summary statistics or a SNP within the same LD block
rsID of SNP from current study	rsID of SNP found in GWAS Catalogue	Phenotype	p in original study	OR/Beta in original study	Gene	PMID
rs72879063	rs815815	Dialysis-related mortality	7,00E-07	1.51	CALM2	21546767
rs72902159	rs17188434	Menarche (age at onset)	1,00E-09	4.5	LINC01876	21102462
rs72902159	rs4369815	Menarche (age at onset)	2,00E-10	0.06	LINC01876 - NR4A2	25231870
rs72902159	rs72892121	Educational attainment (MTAG)	2,00E-11	0.0175	LINC01876 - NR4A2	30038396
rs72902159	rs72892124	Menarche (age at onset)	4,00E-16	NA	LINC01876 - NR4A2	30595370
rs72902159	rs56355754	Highest math class taken (MTAG)	3,00E-10	0.0211	LINC01876 - NR4A2	30038396
rs7686145	rs2391518	Body mass index	1,00E-06	0.016	LINC02465	25673413
rs7686145	rs2391518	Body mass index	3,00E-07	0.022	LINC02465	25673413
rs7686145	rs2391518	Body mass index	1,00E-06	0.015	LINC02465	25673413
rs6505044	rs28519449	FEV1	4,00E-18	0.0205	ANKFN1	30804560
rs6505044	rs28519449	Lung function (FVC)	1,00E-18	0.0209	ANKFN1	30804560
rs6505044	rs17819973	Lung function (FVC)	8,00E-20	NA	ANKFN1	30595370
rs6505044	rs8065311	Cannabis dependence	2,00E-06	1.43	ANKFN1	21668797
rs6505044	rs8065311	Height	8,00E-15	NA	ANKFN1	30595370
rs6505044	rs72829754	Heel bone mineral density	1,00E-24	0.0353308	ANKFN1	28869591
rs6505044	rs72829754	Heel bone mineral density	1,00E-10	0.0310225	ANKFN1	28869591
rs6505044	rs72829754	Heel bone mineral density	2,00E-13	0.0380293	ANKFN1	28869591
rs6505044	rs72829754	Heel bone mineral density	1,00E-41	0.029278	ANKFN1	30048462
rs6505044	rs60891864	Heel bone mineral density	3,00E-53	NA	ANKFN1	30595370
rs6505044	rs60891864	Heel bone mineral density	2,00E-56	0.0301064	ANKFN1	30598549
rs6505044	rs1019238	Cannabis dependence	6,00E-07	1.45	ANKFN1	21668797
rs180536	rs1292067	C-reactive protein levels	1,00E-24	0.0210831	RNU6-450P - TUBD1	31900758
rs180536	rs1292067	Platelet count	4,00E-12	0.0161205	RNU6-450P - TUBD1	32888494
rs180536	rs1292047	General cognitive ability	3,00E-06	4.658	TUBD1	29844566
rs180536	rs180515	Multiple sclerosis	9,00E-08	1.09	RPS6KB1	21833088
rs180536	rs12453125	Pulse pressure	5,00E-09	0.1554	RNFT1-DT, TBC1D3P1-DHX40P1	30578418

## Sheet: Supplementary Table S9
Supplementary Table S9
Top SNPs (p < 1e-04) for GSND GWAS in meta-analysed sample. Allelic direction refers to ALSPAC and Raine Study, respectively.
rsID	chr:pos	Non effect allele	Effect allele	MAF	p	Beta	Standard error	Nearest gene	Distance to nearest gene	Function	Allelic direction
rs2968991	4:130878818	G	A	0.3907	3.43e-08	-0.0946	0.0172	LINC02465	2294	intergenic	--
rs2968990	4:130879074	C	T	0.3658	3.499e-08	-0.0949	0.0172	LINC02465	2550	intergenic	--
rs2968989	4:130879699	G	C	0.3648	3.57e-08	0.0948	0.0172	LINC02465	3175	intergenic	++
rs2940278	4:130879324	G	C	0.3658	3.603e-08	0.0948	0.0172	LINC02465	2800	intergenic	++
rs2391575	4:130880236	C	T	0.3539	4.047e-08	-0.095	0.0173	LINC02465	3712	intergenic	--
rs2968985	4:130880768	C	T	0.3658	4.106e-08	0.0944	0.0172	LINC02465	4244	intergenic	++
rs2968986	4:130880630	G	A	0.3658	4.117e-08	0.0945	0.0172	LINC02465	4106	intergenic	++
rs4864255	4:130881460	G	A	0.3658	4.224e-08	0.0943	0.0172	LINC02465	4936	intergenic	++
rs6833366	4:130881052	G	A	0.3658	4.333e-08	-0.0942	0.0172	LINC02465	4528	intergenic	--
rs2940269	4:130883107	C	T	0.3658	4.985e-08	0.0938	0.0172	LINC02465	6583	intergenic	++
rs12501395	4:130909006	C	T	0.3539	5.59e-08	0.0942	0.0173	LINC02465	32482	intergenic	++
rs1022011	4:130896900	G	A	0.3668	5.717e-08	0.0933	0.0172	LINC02465	20376	intergenic	++
rs2968935	4:130908036	G	A	0.3658	5.734e-08	-0.0933	0.0172	LINC02465	31512	intergenic	--
rs2940280	4:130907663	C	T	0.3658	5.746e-08	0.0933	0.0172	LINC02465	31139	intergenic	++
rs2940279	4:130908632	C	T	0.3658	5.749e-08	0.0933	0.0172	LINC02465	32108	intergenic	++
rs2135926	4:130895425	C	T	0.3658	5.908e-08	-0.0932	0.0172	LINC02465	18901	intergenic	--
rs2940261	4:130895130	G	T	0.3658	6.135e-08	0.0931	0.0172	LINC02465	18606	intergenic	++
rs1995720	4:130887651	G	A	0.3658	6.163e-08	0.093	0.0172	LINC02465	11127	intergenic	++
rs1995719	4:130887798	G	A	0.3658	6.166e-08	-0.093	0.0172	LINC02465	11274	intergenic	--
rs1507780	4:130890862	C	T	0.3658	6.199e-08	-0.093	0.0172	LINC02465	14338	intergenic	--
rs2940264	4:130892243	C	T	0.3658	6.222e-08	0.093	0.0172	LINC02465	15719	intergenic	++
rs2968938	4:130902577	G	A	0.3658	6.356e-08	-0.093	0.0172	LINC02465	26053	intergenic	--
rs2063148	4:130902269	G	C	0.3668	7.228e-08	-0.0926	0.0172	LINC02465	25745	intergenic	--
rs2968930	4:130914634	G	A	0.3549	7.313e-08	0.0934	0.0173	LINC02465	38110	intergenic	++
rs2940275	4:130911951	G	C	0.3668	7.511e-08	0.0924	0.0172	LINC02465	35427	intergenic	++
rs2968931	4:130913931	G	A	0.3668	7.519e-08	0.0924	0.0172	LINC02465	37407	intergenic	++
rs1507783	4:130911622	G	T	0.3668	7.693e-08	-0.0923	0.0172	LINC02465	35098	intergenic	--
rs2940288	4:130918048	G	T	0.3648	7.765e-08	0.0926	0.0172	LINC02465	41524	intergenic	++
rs2968984	4:130880775	G	T	0.3807	7.978e-08	0.092	0.0171	LINC02465	4251	intergenic	++
rs2968928	4:130918985	G	A	0.3678	7.993e-08	0.0922	0.0172	LINC02465	42461	intergenic	++
rs2940287	4:130919074	G	A	0.3678	8.021e-08	-0.0922	0.0172	LINC02465	42550	intergenic	--
rs2940274	4:130878378	T	A	0.3807	8.065e-08	0.092	0.0171	LINC02465	1854	intergenic	++
rs2940276	4:130878519	G	A	0.3807	8.243e-08	0.0919	0.0171	LINC02465	1995	intergenic	++
rs2174839	4:130915270	G	T	0.3668	8.332e-08	0.0921	0.0172	LINC02465	38746	intergenic	++
rs4404562	4:130877618	G	A	0.3807	8.438e-08	-0.0918	0.0171	LINC02465	1094	intergenic	--
rs2968927	4:130920774	G	A	0.3678	8.899e-08	0.092	0.0172	LINC02465	44250	intergenic	++
rs2940282	4:130905640	G	C	0.3797	9.019e-08	0.0915	0.0171	LINC02465	29116	intergenic	++
rs2940286	4:130920124	C	T	0.3549	9.08e-08	0.0927	0.0174	LINC02465	43600	intergenic	++
rs2940281	4:130906111	T	A	0.3797	9.088e-08	0.0915	0.0171	LINC02465	29587	intergenic	++
rs2940271	4:130882416	G	A	0.3807	9.178e-08	-0.0916	0.0171	LINC02465	5892	intergenic	--
rs2968924	4:130882306	G	A	0.3807	9.63e-08	0.0914	0.0171	LINC02465	5782	intergenic	++
rs2968934	4:130908505	G	A	0.3797	9.721e-08	-0.0913	0.0171	LINC02465	31981	intergenic	--
rs1022012	4:130896644	C	T	0.3797	9.774e-08	0.0913	0.0171	LINC02465	20120	intergenic	++
rs2940283	4:130902646	G	A	0.3787	9.783e-08	0.0913	0.0171	LINC02465	26122	intergenic	++
rs1022010	4:130905017	G	A	0.3797	9.81e-08	-0.0912	0.0171	LINC02465	28493	intergenic	--
rs2968987	4:130880608	C	T	0.3807	9.965e-08	0.0914	0.0172	LINC02465	4084	intergenic	++
rs7654798	4:130881562	C	T	0.3807	1.027e-07	0.0912	0.0171	LINC02465	5038	intergenic	++
rs2968937	4:130905588	G	A	0.3797	1.086e-07	-0.0909	0.0171	LINC02465	29064	intergenic	--
rs2940260	4:130895528	C	T	0.3807	1.143e-07	-0.0908	0.0171	LINC02465	19004	intergenic	--
rs1567194	4:130904518	G	C	0.3797	1.15e-07	0.0908	0.0171	LINC02465	27994	intergenic	++
rs2940270	4:130882988	C	A	0.3807	1.155e-07	0.0908	0.0171	LINC02465	6464	intergenic	++
rs2968941	4:130899468	G	A	0.3797	1.159e-07	-0.0907	0.0171	LINC02465	22944	intergenic	--
rs2968936	4:130907977	T	A	0.3797	1.168e-07	-0.0907	0.0171	LINC02465	31453	intergenic	--
rs2968933	4:130908815	C	T	0.3797	1.176e-07	0.0907	0.0171	LINC02465	32291	intergenic	++
rs2969008	4:130897767	T	A	0.3797	1.178e-07	0.0907	0.0171	LINC02465	21243	intergenic	++
rs2555111	17:46648899	C	T	0.4751	1.183e-07	0.0891	0.0168	HOXB3:HOXB-AS3	00:00:00	ncRNA_intronic	++
rs2940277	4:130909173	C	T	0.3797	1.189e-07	-0.0906	0.0171	LINC02465	32649	intergenic	--
rs2063149	4:130901246	C	T	0.3797	1.207e-07	-0.0906	0.0171	LINC02465	24722	intergenic	--
rs2968922	4:130892393	G	A	0.3807	1.241e-07	0.0905	0.0171	LINC02465	15869	intergenic	++
rs2968921	4:130894857	T	A	0.3807	1.301e-07	-0.0904	0.0171	LINC02465	18333	intergenic	--
rs1507779	4:130894348	C	T	0.3807	1.307e-07	0.0904	0.0171	LINC02465	17824	intergenic	++
rs2940262	4:130893823	C	T	0.3807	1.324e-07	-0.0903	0.0171	LINC02465	17299	intergenic	--
rs2940263	4:130893475	C	A	0.3807	1.332e-07	-0.0903	0.0171	LINC02465	16951	intergenic	--
rs1995718	4:130892010	G	T	0.3807	1.343e-07	0.0903	0.0171	LINC02465	15486	intergenic	++
rs2940266	4:130890044	G	A	0.3807	1.344e-07	0.0903	0.0171	LINC02465	13520	intergenic	++
rs1507781	4:130890712	T	A	0.3807	1.346e-07	0.0903	0.0171	LINC02465	14188	intergenic	++
rs1995721	4:130887629	C	A	0.3807	1.349e-07	-0.0903	0.0171	LINC02465	11105	intergenic	--
rs2940259	4:130896505	C	T	0.3797	1.38e-07	-0.0902	0.0171	LINC02465	19981	intergenic	--
rs2940272	4:130914062	C	T	0.3807	1.486e-07	-0.0899	0.0171	LINC02465	37538	intergenic	--
rs2969007	4:130898055	C	A	0.3439	1.524e-07	0.0923	0.0176	LINC02465	21531	intergenic	++
rs2968926	4:130922533	C	T	0.3787	1.545e-07	0.0903	0.0172	LINC02465	46009	intergenic	++
rs2968929	4:130918559	C	T	0.3807	1.602e-07	0.0897	0.0171	LINC02465	42035	intergenic	++
rs4362841	4:130934313	G	A	0.3777	1.662e-07	-0.0912	0.0174	LINC02465	57789	intergenic	--
rs2940285	4:130922296	G	T	0.3807	1.742e-07	0.0896	0.0172	LINC02465	45772	intergenic	++
rs876683	4:130915934	C	A	0.3807	1.749e-07	0.0894	0.0171	LINC02465	39410	intergenic	++
rs2135929	4:130921527	G	A	0.3668	1.792e-07	0.0901	0.0173	LINC02465	45003	intergenic	++
rs7674737	4:130877345	C	T	0.3439	1.899e-07	0.0912	0.0175	LINC02465	821	downstream	++
rs2740760	17:46643389	G	A	0.4165	2.111e-07	-0.0887	0.0171	HOXB3:HOXB-AS3	00:00:00	ncRNA_intronic	--
rs13112688	4:130867778	C	T	0.3121	2.455e-07	-0.0928	0.018	LINC02465	0	ncRNA_intronic	--
rs876684	4:130915946	C	A	0.3857	2.857e-07	0.0879	0.0171	LINC02465	39422	intergenic	++
rs7686145	4:130870673	C	T	0.3101	2.908e-07	0.0925	0.018	LINC02465	0	ncRNA_intronic	++
rs2135930	4:130921517	G	A	0.3807	3.646e-07	-0.0875	0.0172	LINC02465	44993	intergenic	--
rs2135931	4:130921510	C	T	0.3807	3.698e-07	-0.0875	0.0172	LINC02465	44986	intergenic	--
rs11652860	17:46632679	G	C	0.4722	4.149e-07	0.0857	0.0169	HOXB3:HOXB-AS3	00:00:00	ncRNA_intronic	++
rs7692845	4:130871799	C	T	0.3121	4.675e-07	0.0909	0.018	LINC02465	0	ncRNA_intronic	++
rs60531364	4:130941694	G	T	0.3529	4.703e-07	0.0892	0.0177	LINC02465	65170	intergenic	++
rs6832154	4:130942446	C	T	0.3748	4.886e-07	0.0883	0.0176	LINC02465	65922	intergenic	++
rs6825946	4:130876818	C	T	0.3767	4.946e-07	-0.0867	0.0173	LINC02465	294	downstream	--
rs4292348	4:130867195	C	T	0.34	5.679e-07	0.0887	0.0177	LINC02465	0	ncRNA_intronic	++
rs10034592	4:130869829	G	A	0.34	5.926e-07	0.0885	0.0177	LINC02465	0	ncRNA_intronic	++
rs4269195	4:130870805	T	A	0.34	5.99e-07	-0.0885	0.0177	LINC02465	0	ncRNA_intronic	--
rs10031229	4:130868505	G	T	0.337	6.975e-07	0.088	0.0177	LINC02465	0	ncRNA_intronic	++
rs66461687	21:42084895	C	A	0.08449	7.167e-07	-0.1573	0.0317	DSCAM	0	intronic	--
rs10773112	12:125338529	C	T	0.2883	1.009e-06	-0.0936	0.0191	SCARB1	0	intronic	--
rs6824751	4:130876183	G	T	0.339	1.01e-06	-0.0866	0.0177	LINC02465	0	ncRNA_intronic	--
rs6824934	4:130876286	C	T	0.341	1.105e-06	-0.0862	0.0177	LINC02465	0	ncRNA_intronic	--
rs11057865	12:125338777	G	A	0.2694	1.115e-06	0.0968	0.0199	SCARB1	0	intronic	++
rs9299	17:46669430	C	T	0.3241	1.594e-06	0.0853	0.0178	HOXB3:HOXB-AS3:HOXB5	00:00:00	ncRNA_intronic	++
rs61941687	12:125336621	C	T	0.2813	1.645e-06	0.0921	0.0192	SCARB1	0	intronic	++
rs7661528	4:130949366	G	A	0.3996	1.696e-06	-0.0835	0.0174	LINC02465	72842	intergenic	--
rs2952870	4:130766989	G	A	0.3559	2.067e-06	-0.0841	0.0177	LINC02465	0	ncRNA_intronic	--
rs2952883	4:130862934	C	A	0.3201	2.656e-06	-0.0843	0.018	LINC02465	0	ncRNA_intronic	--
rs3111735	4:130845055	G	C	0.3241	2.722e-06	-0.0835	0.0178	LINC02465	0	ncRNA_intronic	--
rs3111734	4:130845684	C	T	0.3241	2.736e-06	-0.0835	0.0178	LINC02465	0	ncRNA_intronic	--
rs3109195	4:130845274	C	T	0.3241	2.767e-06	0.0835	0.0178	LINC02465	0	ncRNA_intronic	++
rs13069868	3:142972276	C	T	0.2584	2.781e-06	-0.0929	0.0198	SLC9A9	11787	intergenic	--
rs2952877	4:130843290	C	T	0.3241	2.878e-06	0.0833	0.0178	LINC02465	0	ncRNA_intronic	++
rs73905064	21:42070401	C	T	0.1153	2.918e-06	0.1332	0.0285	DSCAM	0	intronic	++
rs2968945	4:130841750	C	A	0.3241	2.965e-06	-0.0832	0.0178	LINC02465	0	ncRNA_intronic	--
rs73222404	21:42070479	C	A	0.1153	3.041e-06	0.1329	0.0285	DSCAM	0	intronic	++
rs2952872	4:130839776	C	A	0.3231	3.069e-06	0.0831	0.0178	LINC02465	0	ncRNA_intronic	++
rs2968947	4:130839466	G	A	0.3241	3.077e-06	0.0831	0.0178	LINC02465	0	ncRNA_intronic	++
rs61994053	14:60530107	C	T	0.1352	3.274e-06	0.107	0.023	LRRC9:RP11-16B13.1	00:00:00	exonic	++
rs2952849	4:130847334	C	A	0.3211	3.349e-06	0.0835	0.018	LINC02465	0	ncRNA_intronic	++
rs151818	16:58684945	G	C	0.3817	3.356e-06	-0.0798	0.0172	SLC38A7	14067	intergenic	--
rs2968988	4:130880591	C	T	0.2714	3.382e-06	0.0863	0.0186	LINC02465	4067	intergenic	++
rs11847955	14:60646523	G	C	0.1372	3.5e-06	0.1061	0.0229	PSMA3P	0	ncRNA_exonic	++
rs61993994	14:60491133	G	A	0.1342	3.61e-06	0.1051	0.0227	LRRC9:RP11-16B13.1	00:00:00	ncRNA_intronic	++
rs2952896	4:130741296	G	A	0.4215	3.713e-06	-0.0794	0.0172	LINC02465	0	ncRNA_intronic	--
rs2955476	4:130741313	C	T	0.4215	3.785e-06	-0.0794	0.0172	LINC02465	0	ncRNA_intronic	--
rs112011071	8:18993252	T	A	0.05865	3.786e-06	0.1748	0.0378	RP11-1080G15.1	0	ncRNA_intronic	++
rs741128	17:54259113	G	A	0.495	3.849e-06	-0.0773	0.0167	ANKFN1	0	intronic	--
rs56021502	8:18988718	C	A	0.05765	3.862e-06	-0.1737	0.0376	RP11-1080G15.1	0	ncRNA_intronic	--
rs4258929	3:142968986	C	A	0.3002	3.876e-06	-0.0878	0.019	SLC9A9	15077	intergenic	--
rs3109197	4:130845801	C	T	0.3121	3.978e-06	0.0829	0.018	LINC02465	0	ncRNA_intronic	++
rs2952850	4:130847226	T	A	0.3221	4.016e-06	0.0828	0.018	LINC02465	0	ncRNA_intronic	++
rs2952851	4:130846758	G	A	0.3221	4.028e-06	0.0828	0.018	LINC02465	0	ncRNA_intronic	++
rs3109196	4:130845324	G	A	0.3121	4.034e-06	-0.0828	0.018	LINC02465	0	ncRNA_intronic	--
rs2968940	4:130846669	G	A	0.3221	4.04e-06	-0.0828	0.018	LINC02465	0	ncRNA_intronic	--
rs2952862	4:130758713	C	T	0.3539	4.068e-06	0.0816	0.0177	LINC02465	0	ncRNA_intronic	++
rs17834334	14:60498579	C	A	0.1352	4.072e-06	0.1044	0.0227	LRRC9:RP11-16B13.1	00:00:00	ncRNA_intronic	++
rs2952878	4:130844022	G	A	0.3121	4.13e-06	0.0827	0.018	LINC02465	0	ncRNA_intronic	++
rs2391503	4:130843486	G	A	0.3121	4.186e-06	-0.0827	0.018	LINC02465	0	ncRNA_intronic	--
rs2968943	4:130842208	G	T	0.3121	4.305e-06	0.0826	0.018	LINC02465	0	ncRNA_intronic	++
rs2391502	4:130841769	C	T	0.3121	4.311e-06	0.0826	0.018	LINC02465	0	ncRNA_intronic	++
rs2968944	4:130842035	G	A	0.3121	4.318e-06	0.0826	0.018	LINC02465	0	ncRNA_intronic	++
rs2952876	4:130841993	G	A	0.3121	4.322e-06	-0.0826	0.018	LINC02465	0	ncRNA_intronic	--
rs3109193	4:130840209	G	A	0.3121	4.387e-06	-0.0825	0.018	LINC02465	0	ncRNA_intronic	--
rs79742354	14:101101462	G	A	0.06362	4.41e-06	-0.1597	0.0348	LINC00523	22124	intergenic	--
rs78777886	14:101101813	C	T	0.06362	4.43e-06	-0.1597	0.0348	LINC00523	21773	intergenic	--
rs74353060	14:101101569	G	A	0.06362	4.56e-06	0.1594	0.0348	LINC00523	22017	intergenic	++
rs3111738	4:130837897	G	A	0.3241	4.622e-06	0.0817	0.0178	LINC02465	0	ncRNA_intronic	++
rs3109198	4:130845901	G	C	0.3131	4.758e-06	-0.0822	0.018	LINC02465	0	ncRNA_intronic	--
rs2952873	4:130855717	G	A	0.3499	4.867e-06	-0.0808	0.0177	LINC02465	0	ncRNA_intronic	--
rs4406028	4:130866408	G	A	0.3499	4.907e-06	-0.0807	0.0177	LINC02465	0	ncRNA_intronic	--
rs2860292	4:130844286	T	A	0.3131	4.931e-06	0.0821	0.018	LINC02465	0	ncRNA_intronic	++
rs2391509	4:130832653	C	T	0.3241	5.045e-06	-0.0813	0.0178	LINC02465	0	ncRNA_intronic	--
rs2968942	4:130842643	C	T	0.3131	5.102e-06	-0.0819	0.018	LINC02465	0	ncRNA_intronic	--
rs2391506	4:130833196	G	A	0.3241	5.153e-06	0.0813	0.0178	LINC02465	0	ncRNA_intronic	++
rs3109194	4:130841699	G	A	0.3131	5.192e-06	-0.0819	0.018	LINC02465	0	ncRNA_intronic	--
rs2952874	4:130841549	G	A	0.3131	5.239e-06	0.0818	0.018	LINC02465	0	ncRNA_intronic	++
rs2968955	4:130857829	G	A	0.3499	5.274e-06	0.0805	0.0177	LINC02465	0	ncRNA_intronic	++
rs2968946	4:130840719	G	A	0.3131	5.289e-06	0.0818	0.018	LINC02465	0	ncRNA_intronic	++
rs244911	16:58684557	G	A	0.3698	5.341e-06	-0.0786	0.0173	SLC38A7	14455	intergenic	--
rs2952867	4:130766024	G	A	0.2903	5.347e-06	0.0838	0.0184	LINC02465	0	ncRNA_intronic	++
rs1911643	4:130917823	T	A	0.2734	5.349e-06	0.0843	0.0185	LINC02465	41299	intergenic	++
rs2952865	4:130765170	C	T	0.2903	5.402e-06	-0.0838	0.0184	LINC02465	0	ncRNA_intronic	--
rs2952866	4:130765783	G	A	0.3419	5.482e-06	-0.0835	0.0184	LINC02465	0	ncRNA_intronic	--
rs116486545	14:101101966	C	T	0.06362	5.621e-06	0.1582	0.0348	LINC00523	21620	intergenic	++
rs74581693	14:101101967	G	A	0.06362	5.689e-06	-0.1581	0.0348	LINC00523	21619	intergenic	--
rs117598257	14:101097842	G	A	0.06362	5.709e-06	-0.1579	0.0348	LINC00523	25744	intergenic	--
rs2391508	4:130832737	G	A	0.3241	5.71e-06	-0.0809	0.0178	LINC02465	0	ncRNA_intronic	--
rs7435184	4:130864349	C	T	0.3499	5.714e-06	-0.0801	0.0177	LINC02465	0	ncRNA_intronic	--
rs150839248	14:101098573	C	T	0.06362	5.743e-06	0.1578	0.0348	LINC00523	25013	intergenic	++
rs34165243	14:101096757	C	T	0.06362	5.837e-06	-0.158	0.0349	LINC00523	26829	intergenic	--
rs2391527	4:130852230	C	T	0.3489	6.068e-06	-0.0799	0.0177	LINC02465	0	ncRNA_intronic	--
rs77903339	14:101096192	G	A	0.06461	6.077e-06	-0.1576	0.0348	LINC00523	27394	intergenic	--
rs79138776	14:101099898	G	A	0.06362	6.102e-06	-0.1574	0.0348	LINC00523	23688	intergenic	--
rs74743277	14:101099798	C	T	0.06362	6.111e-06	-0.1574	0.0348	LINC00523	23788	intergenic	--
rs2952863	4:130759647	G	T	0.2893	6.114e-06	0.0836	0.0185	LINC02465	0	ncRNA_intronic	+-
rs2952904	4:130830553	T	A	0.3241	6.145e-06	-0.0806	0.0178	LINC02465	0	ncRNA_intronic	--
rs2968951	4:130831114	C	A	0.3241	6.254e-06	0.0805	0.0178	LINC02465	0	ncRNA_intronic	++
rs2952906	4:130830425	G	A	0.3241	6.415e-06	-0.0804	0.0178	LINC02465	0	ncRNA_intronic	--
rs3111737	4:130837969	G	A	0.3121	6.635e-06	0.0811	0.018	LINC02465	0	ncRNA_intronic	++
rs3109192	4:130836852	G	A	0.3121	6.926e-06	-0.0809	0.018	LINC02465	0	ncRNA_intronic	--
rs2969001	4:130782792	G	C	0.332	6.949e-06	0.0803	0.0179	LINC02465	0	ncRNA_intronic	++
rs2968949	4:130836176	C	A	0.3121	7.051e-06	0.0808	0.018	LINC02465	0	ncRNA_intronic	++
rs2952887	4:130835168	C	T	0.3121	7.182e-06	0.0808	0.018	LINC02465	0	ncRNA_intronic	++
rs2952886	4:130834621	C	A	0.3121	7.245e-06	-0.0807	0.018	LINC02465	0	ncRNA_intronic	--
rs151819	16:58677811	G	A	0.3986	7.266e-06	-0.0768	0.0171	CNOT1	14020	intergenic	--
rs2968950	4:130834136	G	A	0.3121	7.281e-06	0.0807	0.018	LINC02465	0	ncRNA_intronic	++
rs17455138	4:130903511	C	T	0.2227	7.318e-06	-0.0889	0.0198	LINC02465	26987	intergenic	--
rs154438	16:58678391	G	A	0.4006	7.321e-06	-0.0768	0.0171	CNOT1	14600	intergenic	--
rs2860533	4:130832878	C	T	0.3111	7.443e-06	-0.0806	0.018	LINC02465	0	ncRNA_intronic	--
rs2011991	4:130923558	G	A	0.2734	7.449e-06	0.083	0.0185	LINC02465	47034	intergenic	++
rs2391507	4:130832847	C	T	0.3111	7.468e-06	0.0806	0.018	LINC02465	0	ncRNA_intronic	++
rs2860199	4:130764605	C	T	0.2883	7.716e-06	-0.0825	0.0184	LINC02465	0	ncRNA_intronic	-+
rs75084654	14:60255757	C	T	0.1342	7.725e-06	-0.1042	0.0233	RTN1	0	intronic	--
rs7663824	4:130870544	C	T	0.2674	7.774e-06	-0.0836	0.0187	LINC02465	0	ncRNA_intronic	--
rs2391515	4:130820594	T	A	0.3151	7.821e-06	-0.0804	0.018	LINC02465	0	ncRNA_intronic	--
rs154442	16:58680457	G	T	0.3917	8.021e-06	-0.0766	0.0172	CNOT1	16666	intergenic	--
rs2391576	4:130927461	C	T	0.2734	8.27e-06	-0.0826	0.0185	LINC02465	50937	intergenic	--
rs2968953	4:130830059	G	A	0.3241	8.336e-06	0.0795	0.0178	LINC02465	0	ncRNA_intronic	++
rs2968954	4:130830008	G	A	0.3241	8.359e-06	0.0794	0.0178	LINC02465	0	ncRNA_intronic	++
rs35843608	21:42075702	G	A	0.0835	8.508e-06	-0.1437	0.0323	DSCAM	0	intronic	--
rs2860448	4:130828806	G	A	0.3241	8.544e-06	-0.0794	0.0178	LINC02465	0	ncRNA_intronic	--
rs2969004	4:130781670	C	A	0.332	8.73e-06	-0.0794	0.0179	LINC02465	0	ncRNA_intronic	--
rs3111742	4:130821283	C	T	0.3151	8.738e-06	0.08	0.018	LINC02465	0	ncRNA_intronic	++
rs2968957	4:130827503	G	A	0.3241	8.847e-06	0.0792	0.0178	LINC02465	0	ncRNA_intronic	++
rs71318534	21:42072924	C	A	0.08151	8.903e-06	0.1436	0.0323	DSCAM	0	intronic	++
rs1567192	4:130928325	C	T	0.2734	8.966e-06	0.0823	0.0185	LINC02465	51801	intergenic	++
rs2968958	4:130827191	G	A	0.3241	8.967e-06	0.0792	0.0178	LINC02465	0	ncRNA_intronic	++
rs2968959	4:130827136	G	T	0.3241	8.983e-06	0.0792	0.0178	LINC02465	0	ncRNA_intronic	++
rs2968962	4:130826233	C	T	0.3241	9.04e-06	-0.0791	0.0178	LINC02465	0	ncRNA_intronic	--
rs34286625	21:42069131	C	T	0.08151	9.076e-06	-0.1434	0.0323	DSCAM	0	intronic	--
rs2968939	4:130847099	G	C	0.2674	9.123e-06	-0.0831	0.0187	LINC02465	0	ncRNA_intronic	--
rs2952908	4:130824714	G	A	0.3241	9.162e-06	-0.0791	0.0178	LINC02465:EEF1GP8	00:00:00	ncRNA_exonic	--
rs2135928	4:130934004	G	T	0.2734	9.424e-06	-0.0829	0.0187	LINC02465	57480	intergenic	--
rs35192006	7:29268088	G	A	0.1521	9.567e-06	0.0994	0.0225	CHN2	0	intronic	++
rs10510935	3:65215804	G	A	0.1282	9.584e-06	-0.1066	0.0241	AC104331.1	2770	intergenic	--
rs2391513	4:130772338	T	A	0.4125	9.616e-06	-0.0797	0.018	LINC02465	0	ncRNA_intronic	--
rs2952903	4:130823389	C	A	0.3241	1.031e-05	-0.0786	0.0178	LINC02465	0	ncRNA_intronic	--
rs2952889	4:130771320	C	T	0.333	1.031e-05	-0.0788	0.0179	LINC02465	0	ncRNA_intronic	--
rs2391552	4:130761011	C	T	0.2744	1.036e-05	0.0825	0.0187	LINC02465	0	ncRNA_intronic	++
rs2968976	4:130823019	C	T	0.3241	1.037e-05	0.0786	0.0178	LINC02465	0	ncRNA_intronic	++
rs2952902	4:130822606	G	A	0.3241	1.043e-05	-0.0786	0.0178	LINC02465	0	ncRNA_intronic	--
rs2968977	4:130822487	C	A	0.3241	1.044e-05	-0.0786	0.0178	LINC02465	0	ncRNA_intronic	--
rs2011977	4:130923450	G	T	0.2972	1.048e-05	-0.0803	0.0182	LINC02465	46926	intergenic	-+
rs61992209	14:60391173	G	A	0.1064	1.048e-05	-0.1119	0.0254	LRRC9	0	intronic	--
rs154441	16:58682051	C	A	0.3857	1.055e-05	-0.0758	0.0172	SLC38A7	16961	intergenic	--
rs7142761	14:60249205	G	C	0.1342	1.084e-05	-0.1022	0.0232	RTN1	0	intronic	--
rs2952869	4:130766339	G	A	0.2883	1.102e-05	0.081	0.0184	LINC02465	0	ncRNA_intronic	+-
rs2391553	4:130761876	G	A	0.2744	1.104e-05	0.0822	0.0187	LINC02465	0	ncRNA_intronic	++
rs2391534	4:130755645	T	A	0.2753	1.109e-05	0.0822	0.0187	LINC02465	0	ncRNA_intronic	++
rs149428	16:58668566	G	A	0.3837	1.137e-05	-0.0753	0.0172	CNOT1	4775	intergenic	--
rs2952861	4:130758445	G	C	0.2734	1.144e-05	-0.0821	0.0187	LINC02465	0	ncRNA_intronic	-+
rs7145085	14:60286562	C	T	0.1332	1.144e-05	0.1022	0.0233	RTN1	0	intronic	++
rs2391535	4:130756174	C	T	0.2744	1.145e-05	0.0821	0.0187	LINC02465	0	ncRNA_intronic	+-
rs2391510	4:130832579	G	C	0.3121	1.181e-05	0.0788	0.018	LINC02465	0	ncRNA_intronic	++
rs2952858	4:130786346	G	A	0.2803	1.186e-05	0.0812	0.0185	LINC02465	0	ncRNA_intronic	+-
rs2952871	4:130839795	C	T	0.2594	1.192e-05	-0.0822	0.0188	LINC02465	0	ncRNA_intronic	--
rs6855326	4:130935453	G	A	0.2734	1.239e-05	0.0822	0.0188	LINC02465	58929	intergenic	++
rs154440	16:58682616	C	T	0.3996	1.241e-05	0.0749	0.0171	SLC38A7	16396	intergenic	++
rs61987489	14:60281190	C	A	0.1332	1.269e-05	0.1018	0.0233	RTN1	0	intronic	++
rs2391512	4:130832082	G	A	0.3121	1.285e-05	0.0785	0.018	LINC02465	0	ncRNA_intronic	++
rs1962166	4:130821472	G	A	0.3161	1.297e-05	-0.0781	0.0179	LINC02465	0	ncRNA_intronic	--
rs2952884	4:130831322	C	T	0.3121	1.35e-05	-0.0783	0.018	LINC02465	0	ncRNA_intronic	--
rs2952885	4:130831701	G	A	0.3121	1.39e-05	-0.0782	0.018	LINC02465	0	ncRNA_intronic	--
rs2952905	4:130830500	G	A	0.3121	1.406e-05	0.0781	0.018	LINC02465	0	ncRNA_intronic	++
rs4793944	17:46667304	C	T	0.4732	1.417e-05	0.0738	0.017	HOXB3:HOXB-AS3	00:00:00	ncRNA_intronic	++
rs10252028	7:29257800	G	A	0.1918	1.431e-05	-0.0904	0.0208	CHN2	0	intronic	--
rs2391549	4:130784992	G	A	0.2485	1.451e-05	0.0826	0.019	LINC02465	0	ncRNA_intronic	++
rs2968967	4:130752266	C	T	0.2793	1.455e-05	-0.0807	0.0186	LINC02465	0	ncRNA_intronic	--
rs12949148	17:46673723	G	T	0.4175	1.457e-05	-0.0747	0.0172	HOXB3:HOXB-AS3:HOXB6	00:00:00	ncRNA_intronic	--
rs10486610	7:29256429	C	T	0.1909	1.465e-05	0.0904	0.0209	CHN2	0	intronic	++
rs4793927	17:46635019	C	T	0.3777	1.476e-05	0.076	0.0176	HOXB3:HOXB-AS3:HOXB-AS2	00:00:00	ncRNA_intronic	++
rs154437	16:58677569	G	C	0.3956	1.48e-05	0.0743	0.0172	CNOT1	13778	intergenic	++
rs2968925	4:130922837	G	A	0.2863	1.498e-05	0.0795	0.0184	LINC02465	46313	intergenic	++
rs2968948	4:130837858	C	T	0.341	1.498e-05	-0.0766	0.0177	LINC02465	0	ncRNA_intronic	--
rs12700943	7:29256954	G	A	0.1909	1.508e-05	-0.0902	0.0209	CHN2	0	intronic	--
rs2952853	4:130751745	G	A	0.2793	1.519e-05	-0.0805	0.0186	LINC02465	0	ncRNA_intronic	--
rs34236447	21:42085284	C	T	0.1312	1.525e-05	-0.1159	0.0268	DSCAM	0	intronic	--
rs2968973	4:130740404	C	T	0.3499	1.542e-05	-0.0756	0.0175	LINC02465	0	ncRNA_intronic	-+
rs112624357	16:58670853	G	T	0.3966	1.543e-05	0.0741	0.0171	CNOT1	7062	intergenic	++
rs71539594	7:29277849	T	A	0.1918	1.543e-05	-0.0902	0.0209	CHN2	0	intronic	--
rs11079830	17:46682630	G	A	0.4016	1.553e-05	0.0746	0.0173	HOXB-AS3	0	ncRNA_intronic	++
rs2952895	4:130740142	G	C	0.3499	1.557e-05	-0.0756	0.0175	LINC02465	0	ncRNA_intronic	-+
rs72675820	4:130746149	C	A	0.3499	1.574e-05	0.0754	0.0175	LINC02465	0	ncRNA_intronic	+-
rs2391532	4:130749015	C	T	0.2803	1.575e-05	-0.0802	0.0186	LINC02465	0	ncRNA_intronic	--
rs2011980	4:130923486	G	A	0.2972	1.577e-05	-0.0787	0.0182	LINC02465	46962	intergenic	-+
rs34382510	7:29254845	G	C	0.1899	1.61e-05	0.0907	0.021	CHN2	0	intronic	++
rs4793579	17:46636258	G	A	0.3787	1.629e-05	-0.0757	0.0176	HOXB3:HOXB-AS3:HOXB-AS2	00:00:00	ncRNA_intronic	--
rs4794624	17:54255992	C	T	0.4513	1.674e-05	0.0723	0.0168	ANKFN1	0	intronic	++
rs6505044	17:54258240	C	A	0.4503	1.688e-05	0.0723	0.0168	ANKFN1	0	intronic	++
rs13243414	7:29264198	G	C	0.1948	1.774e-05	0.0888	0.0207	CHN2	0	intronic	++
rs11030088	11:27646247	A	G	0.123	1.81e-05	0.0824	0.0192	LINC00678	0	intronic	++
rs2098269	17:54260091	C	A	0.4493	1.811e-05	-0.0721	0.0168	ANKFN1	0	intronic	--
rs4505399	17:54260322	G	A	0.4493	1.813e-05	-0.0721	0.0168	ANKFN1	0	intronic	--
rs2968923	4:130745132	C	T	0.3181	1.814e-05	0.076	0.0177	LINC02465	0	ncRNA_intronic	++
rs4263004	17:54260366	G	A	0.4493	1.814e-05	0.0721	0.0168	ANKFN1	0	intronic	++
rs4378671	17:54260259	C	A	0.4493	1.818e-05	0.0721	0.0168	ANKFN1	0	intronic	++
rs4281786	17:54260251	G	A	0.4493	1.818e-05	0.0721	0.0168	ANKFN1	0	intronic	++
rs13246626	7:29255718	C	T	0.1909	1.829e-05	-0.0895	0.0209	CHN2	0	intronic	--
rs2968952	4:130830161	C	T	0.3121	1.855e-05	-0.077	0.018	LINC02465	0	ncRNA_intronic	--
rs2391519	4:130829468	G	C	0.3121	1.871e-05	0.077	0.018	LINC02465	0	ncRNA_intronic	++
rs2391520	4:130829416	G	T	0.3121	1.876e-05	-0.077	0.018	LINC02465	0	ncRNA_intronic	--
rs2860449	4:130829306	G	T	0.3121	1.883e-05	0.077	0.018	LINC02465	0	ncRNA_intronic	++
rs2391514	4:130742213	G	A	0.3181	1.886e-05	0.076	0.0178	LINC02465	0	ncRNA_intronic	++
rs2391548	4:130785224	G	T	0.2485	1.895e-05	-0.0815	0.0191	LINC02465	0	ncRNA_intronic	--
rs13221239	7:29253150	T	A	0.1909	1.897e-05	-0.0902	0.0211	CHN2	0	intronic	--
rs13235885	7:29253317	C	T	0.1909	1.91e-05	-0.0902	0.0211	CHN2	0	intronic	--
rs13221235	7:29253132	G	A	0.1909	1.912e-05	-0.0902	0.0211	CHN2	0	intronic	--
rs35838375	7:29253298	C	T	0.1909	1.912e-05	-0.0902	0.0211	CHN2	0	intronic	--
rs2860447	4:130828521	C	A	0.3121	1.914e-05	-0.0769	0.018	LINC02465	0	ncRNA_intronic	--
rs35432446	7:29254944	G	A	0.1899	1.93e-05	-0.0897	0.021	CHN2	0	intronic	--
rs2969009	4:130744536	C	T	0.3181	1.947e-05	-0.0758	0.0177	LINC02465	0	ncRNA_intronic	--
rs2952907	4:130827818	G	A	0.3121	1.957e-05	-0.0768	0.018	LINC02465	0	ncRNA_intronic	--
rs2391518	4:130817060	C	T	0.3161	1.98e-05	0.0767	0.018	LINC02465	0	ncRNA_intronic	++
rs2968956	4:130827597	C	T	0.3121	1.987e-05	-0.0768	0.018	LINC02465	0	ncRNA_intronic	--
rs2968966	4:130749645	C	T	0.2803	1.994e-05	-0.0793	0.0186	LINC02465	0	ncRNA_intronic	-+
rs2968960	4:130826814	C	A	0.3121	1.997e-05	0.0767	0.018	LINC02465	0	ncRNA_intronic	++
rs2968961	4:130826379	C	T	0.3121	2.002e-05	-0.0767	0.018	LINC02465	0	ncRNA_intronic	--
rs2968963	4:130825905	C	T	0.3121	2.019e-05	-0.0767	0.018	LINC02465	0	ncRNA_intronic	--
rs3111741	4:130824678	G	A	0.3121	2.048e-05	-0.0766	0.018	LINC02465:EEF1GP8	00:00:00	ncRNA_exonic	--
rs2391526	4:130824507	T	A	0.3121	2.058e-05	0.0766	0.018	LINC02465:EEF1GP8	00:00:00	ncRNA_exonic	++
rs34526785	7:29254626	G	A	0.1909	2.059e-05	-0.0895	0.021	CHN2	0	intronic	--
rs35335786	7:29254599	G	A	0.1909	2.073e-05	0.0895	0.021	CHN2	0	intronic	++
rs1190912	14:101105913	G	A	0.06759	2.083e-05	-0.1457	0.0342	LINC00523	17673	intergenic	--
rs3109191	4:130823772	C	T	0.3121	2.095e-05	-0.0765	0.018	LINC02465	0	ncRNA_intronic	--
rs61993995	14:60504075	G	A	0.1093	2.098e-05	0.1041	0.0245	LRRC9:RP11-16B13.1	00:00:00	ncRNA_intronic	++
rs35681125	7:29255315	G	T	0.1909	2.107e-05	0.0891	0.021	CHN2	0	intronic	++
rs71539591	7:29255269	G	A	0.1909	2.114e-05	-0.0891	0.021	CHN2	0	intronic	--
rs17678863	7:29254534	C	T	0.1909	2.118e-05	0.0894	0.021	CHN2	0	intronic	++
rs35673310	7:29254022	G	A	0.1909	2.124e-05	0.0895	0.021	CHN2	0	intronic	++
rs36089158	7:29253990	C	T	0.1909	2.154e-05	0.0894	0.021	CHN2	0	intronic	++
rs2955473	4:130749960	G	A	0.2744	2.184e-05	0.0793	0.0187	LINC02465	0	ncRNA_intronic	+-
rs13225222	7:29276955	G	T	0.1899	2.187e-05	0.0889	0.021	CHN2	0	intronic	++
rs3111739	4:130825673	T	A	0.2584	2.195e-05	-0.0796	0.0188	LINC02465	0	ncRNA_intronic	--
rs2391516	4:130819041	C	T	0.325	2.211e-05	-0.0756	0.0178	LINC02465	0	ncRNA_intronic	--
rs35741302	7:29253908	G	T	0.1909	2.217e-05	-0.0894	0.0211	CHN2	0	intronic	--
rs35272463	7:29253052	G	A	0.1909	2.222e-05	0.0895	0.0211	CHN2	0	intronic	++
rs1190911	14:101105584	C	T	0.06759	2.232e-05	0.1449	0.0342	LINC00523	18002	intergenic	++
rs71539590	7:29254874	C	T	0.1899	2.252e-05	0.0919	0.0217	CHN2	0	intronic	++
rs2955477	4:130740635	T	A	0.3171	2.285e-05	-0.0753	0.0178	LINC02465	0	ncRNA_intronic	-+
rs2952900	4:130818249	G	A	0.325	2.342e-05	-0.0754	0.0178	LINC02465	0	ncRNA_intronic	--
rs2968996	4:130786008	T	A	0.2644	2.368e-05	-0.0792	0.0187	LINC02465	0	ncRNA_intronic	-+
rs2952854	4:130748150	G	A	0.2744	2.389e-05	0.0789	0.0187	LINC02465	0	ncRNA_intronic	+-
rs11030102	11:27681596	C	G	0.1142	2.437e-05	-0.0802	0.019	BDNF	0	exonic	--
rs6832946	4:130942810	C	T	0.2704	2.483e-05	0.0798	0.0189	LINC02465	66286	intergenic	++
rs12700942	7:29256925	G	A	0.1958	2.497e-05	-0.0872	0.0207	CHN2	0	intronic	--
rs2952857	4:130786538	C	T	0.2704	2.501e-05	-0.0791	0.0188	LINC02465	0	ncRNA_intronic	-+
rs2968965	4:130747207	G	T	0.3171	2.516e-05	0.0748	0.0178	LINC02465	0	ncRNA_intronic	++
rs13235466	7:29252965	C	T	0.1909	2.523e-05	-0.089	0.0211	CHN2	0	intronic	--
rs2968981	4:130814383	G	A	0.3131	2.528e-05	0.0758	0.018	LINC02465	0	ncRNA_intronic	++
rs2968999	4:130784545	G	A	0.2654	2.571e-05	-0.0788	0.0187	LINC02465	0	ncRNA_intronic	-+
rs2952856	4:130813487	T	A	0.3131	2.605e-05	-0.0757	0.018	LINC02465	0	ncRNA_intronic	--
rs1190913	14:101106662	C	T	0.07157	2.616e-05	0.143	0.034	LINC00523	16924	intergenic	++
rs2391542	4:130809077	G	A	0.3131	2.629e-05	0.0757	0.018	LINC02465	0	ncRNA_intronic	++
rs2968982	4:130807331	G	T	0.3131	2.638e-05	-0.0757	0.018	LINC02465	0	ncRNA_intronic	--
rs2952859	4:130783577	T	A	0.2654	2.644e-05	-0.0787	0.0187	LINC02465	0	ncRNA_intronic	-+
rs2969000	4:130783528	C	T	0.2654	2.647e-05	0.0787	0.0187	LINC02465	0	ncRNA_intronic	+-
rs2391521	4:130828544	G	T	0.341	2.65e-05	-0.0744	0.0177	LINC02465	0	ncRNA_intronic	--
rs2952879	4:130803283	G	C	0.3131	2.678e-05	0.0757	0.018	LINC02465	0	ncRNA_intronic	++
rs9905165	17:46636943	C	T	0.4314	2.7e-05	0.0717	0.0171	HOXB3:HOXB-AS3:HOXB-AS2	00:00:00	ncRNA_intronic	++
rs2969002	4:130782328	G	T	0.2654	2.708e-05	-0.0786	0.0187	LINC02465	0	ncRNA_intronic	-+
rs2391517	4:130817236	G	A	0.3419	2.718e-05	-0.0742	0.0177	LINC02465	0	ncRNA_intronic	--
rs2952860	4:130782065	G	A	0.2654	2.719e-05	0.0785	0.0187	LINC02465	0	ncRNA_intronic	+-
rs2968983	4:130806761	G	A	0.3131	2.721e-05	0.0756	0.018	LINC02465	0	ncRNA_intronic	++
rs2969003	4:130781879	T	A	0.2654	2.722e-05	0.0785	0.0187	LINC02465	0	ncRNA_intronic	+-
rs3109190	4:130799598	G	T	0.3131	2.727e-05	0.0756	0.018	LINC02465	0	ncRNA_intronic	++
rs2969006	4:130781463	G	T	0.2654	2.728e-05	-0.0785	0.0187	LINC02465	0	ncRNA_intronic	-+
rs113501072	7:29252724	T	A	0.1909	2.729e-05	-0.0886	0.0211	CHN2:NANOGP4	00:00:00	ncRNA_exonic	--
rs112444579	7:29252692	G	T	0.1909	2.73e-05	-0.0886	0.0211	CHN2:NANOGP4	00:00:00	ncRNA_exonic	--
rs2969005	4:130781514	G	A	0.2654	2.734e-05	0.0785	0.0187	LINC02465	0	ncRNA_intronic	+-
rs2952890	4:130772913	C	T	0.2654	2.754e-05	-0.0785	0.0187	LINC02465	0	ncRNA_intronic	-+
rs11707352	3:142976976	C	T	0.2416	2.768e-05	-0.0852	0.0203	SLC9A9	7087	intergenic	--
rs2952891	4:130774012	C	T	0.2654	2.77e-05	-0.0785	0.0187	LINC02465	0	ncRNA_intronic	-+
rs2952892	4:130774374	G	A	0.2654	2.773e-05	0.0784	0.0187	LINC02465	0	ncRNA_intronic	+-
rs2968975	4:130823324	G	A	0.341	2.775e-05	0.0742	0.0177	LINC02465	0	ncRNA_intronic	++
rs3109199	4:130775114	T	A	0.2654	2.779e-05	-0.0784	0.0187	LINC02465	0	ncRNA_intronic	-+
rs2968972	4:130794530	C	A	0.3131	2.8e-05	-0.0756	0.018	LINC02465	0	ncRNA_intronic	--
rs2968979	4:130812726	G	A	0.3419	2.804e-05	0.0741	0.0177	LINC02465	0	ncRNA_intronic	++
rs2968995	4:130786512	T	A	0.2614	2.808e-05	-0.0803	0.0192	LINC02465	0	ncRNA_intronic	-+
rs1567191	4:130950008	G	C	0.2704	2.812e-05	-0.0798	0.0191	LINC02465	73484	intergenic	--
rs2968992	4:130791851	C	A	0.3131	2.822e-05	-0.0755	0.018	LINC02465	0	ncRNA_intronic	--
rs2952901	4:130818932	C	T	0.3419	2.827e-05	0.0741	0.0177	LINC02465	0	ncRNA_intronic	++
rs6534746	4:130812226	C	T	0.3419	2.833e-05	0.0741	0.0177	LINC02465	0	ncRNA_intronic	++
rs1986527	4:130803928	G	T	0.3419	2.842e-05	0.0742	0.0177	LINC02465	0	ncRNA_intronic	++
rs4544719	4:130794684	G	A	0.3131	2.853e-05	0.0755	0.018	LINC02465	0	ncRNA_intronic	++
rs2968993	4:130789335	C	T	0.3131	2.865e-05	0.0755	0.018	LINC02465	0	ncRNA_intronic	++
rs2952899	4:130817769	G	A	0.2594	2.871e-05	-0.0785	0.0188	LINC02465	0	ncRNA_intronic	--
rs2968998	4:130784655	G	A	0.2654	2.917e-05	0.0782	0.0187	LINC02465	0	ncRNA_intronic	+-
rs11099020	4:130724902	C	T	0.3728	2.936e-05	-0.0733	0.0176	LINC02465	0	ncRNA_intronic	-+
rs2968997	4:130784669	C	A	0.2654	2.996e-05	0.0781	0.0187	LINC02465	0	ncRNA_intronic	+-
rs2952855	4:130809482	C	A	0.3419	3.245e-05	-0.0736	0.0177	LINC02465	0	ncRNA_intronic	--
rs2952898	4:130744953	G	A	0.3171	3.257e-05	-0.0737	0.0177	LINC02465	0	ncRNA_intronic	-+
rs2968969	4:130771240	C	T	0.2654	3.264e-05	-0.0779	0.0187	LINC02465	0	ncRNA_intronic	-+
rs111727036	7:29252558	G	C	0.1909	3.417e-05	0.0876	0.0211	CHN2:NANOGP4	00:00:00	ncRNA_exonic	++
rs13149087	4:130851720	G	A	0.2187	3.508e-05	0.0833	0.0201	LINC02465	0	ncRNA_intronic	++
rs71539597	7:29280793	C	T	0.1899	3.513e-05	-0.0874	0.0211	CHN2	0	intronic	--
rs7661629	4:130796709	C	T	0.3419	3.563e-05	-0.0733	0.0177	LINC02465	0	ncRNA_intronic	--
rs71539596	7:29278012	C	T	0.1899	3.844e-05	-0.0868	0.0211	CHN2	0	intronic	--
rs17679605	7:29282800	C	T	0.1899	4.005e-05	-0.0868	0.0211	CHN2	0	intronic	--
rs11942764	4:130795637	C	T	0.33	4.057e-05	-0.0733	0.0179	LINC02465	0	ncRNA_intronic	--
rs4864202	4:130731711	G	A	0.3221	4.141e-05	-0.0735	0.0179	LINC02465	0	ncRNA_intronic	--
rs13236500	7:29279798	C	A	0.1899	4.158e-05	0.0863	0.0211	CHN2	0	intronic	++
rs13311144	7:29252163	G	A	0.1918	4.366e-05	-0.0864	0.0211	CHN2:NANOGP4	00:00:00	ncRNA_exonic	--
rs71539595	7:29277999	T	A	0.1899	4.386e-05	-0.0862	0.0211	CHN2	0	intronic	--
rs2391540	4:130726833	T	A	0.332	4.456e-05	-0.0729	0.0179	LINC02465	0	ncRNA_intronic	--
rs12273363	11:27744859	T	C	0.0974	4.576e-05	-0.0836	0.0205	BDNF	1254	intronic	--
rs35528235	7:29254906	C	T	0.1899	4.578e-05	-0.0907	0.0222	CHN2	0	intronic	--
rs28875258	14:101092937	C	T	0.05567	4.979e-05	0.1508	0.0372	LINC00523	30649	intergenic	++
rs113623677	4:130796497	C	T	0.2624	5.469e-05	-0.0757	0.0188	LINC02465	0	ncRNA_intronic	--
rs9940386	16:58653798	G	C	0.4374	5.474e-05	0.0679	0.0168	CNOT1	0	intronic	++
rs154433	16:58659808	G	A	0.4374	5.612e-05	-0.0678	0.0168	CNOT1	0	intronic	--
rs58919345	3:65219059	G	T	0.1083	5.742e-05	0.1108	0.0275	AC104331.1	400	upstream	++
rs180515	17:58024275	A	G	0.339	5.837e-05	-0.0699	0.0174	RPS6KB1	0	3_prime_UTR_variant	--
rs12488399	3:65216032	G	C	0.1083	6.239e-05	-0.1095	0.0274	AC104331.1	2542	intergenic	--
rs149165	16:58659307	G	T	0.4264	6.417e-05	0.0672	0.0168	CNOT1	0	intronic	++
rs17821573	16:58611885	C	T	0.4384	7.083e-05	0.0667	0.0168	CNOT1	0	intronic	++
rs244908	16:58665389	G	C	0.4264	7.088e-05	0.0668	0.0168	CNOT1	1598	intergenic	++
rs9936144	16:58610257	C	T	0.4264	7.102e-05	-0.0667	0.0168	CNOT1	0	intronic	--
rs4784053	16:58660691	C	T	0.4264	7.14e-05	0.0667	0.0168	CNOT1	0	intronic	++
rs7206744	16:58606507	C	A	0.4374	7.161e-05	0.0667	0.0168	CNOT1	0	intronic	++
rs17854029	16:58616984	C	T	0.4264	7.168e-05	0.0667	0.0168	CNOT1	0	exonic	++
rs112974366	16:58617933	G	A	0.4374	7.179e-05	0.0667	0.0168	CNOT1	0	intronic	++
rs7206882	16:58629468	G	A	0.4364	7.187e-05	0.0667	0.0168	CNOT1	0	intronic	++
rs72790275	16:58614733	C	T	0.4374	7.201e-05	-0.0667	0.0168	CNOT1	0	intronic	--
rs12443835	16:58620995	G	A	0.4264	7.217e-05	0.0667	0.0168	CNOT1	0	intronic	++
rs72790266	16:58602756	G	A	0.4364	7.292e-05	0.0665	0.0168	CNOT1	0	intronic	++
rs13337122	16:58635112	G	A	0.4374	7.331e-05	-0.0667	0.0168	CNOT1	0	intronic	--
rs2139578	16:58627917	G	C	0.4374	7.336e-05	-0.0666	0.0168	CNOT1	0	intronic	--
rs72790291	16:58636311	G	C	0.4374	7.338e-05	-0.0666	0.0168	CNOT1	0	intronic	--
rs7201946	16:58593522	C	T	0.4374	7.345e-05	-0.0665	0.0168	CNOT1	0	intronic	--
rs8062746	16:58599527	G	A	0.4374	7.345e-05	-0.0665	0.0168	CNOT1	0	intronic	--
rs4784957	16:58600275	C	T	0.4374	7.347e-05	0.0665	0.0168	CNOT1	0	intronic	++
rs8044451	16:58600225	C	T	0.4264	7.358e-05	-0.0665	0.0168	CNOT1	0	intronic	--
rs7198594	16:58596619	C	T	0.4374	7.361e-05	-0.0665	0.0168	CNOT1	0	intronic	--
rs4784048	16:58593164	C	A	0.4374	7.377e-05	-0.0665	0.0168	CNOT1	0	intronic	--
rs246195	16:58573946	C	T	0.4264	7.392e-05	0.0665	0.0168	CNOT1	0	intronic	++
rs8045205	16:58642384	G	A	0.4264	7.483e-05	-0.0666	0.0168	CNOT1	0	intronic	--
rs9934300	16:58652135	G	C	0.4374	7.49e-05	-0.0666	0.0168	CNOT1	0	intronic	--
rs9788913	16:58604422	G	C	0.4264	7.605e-05	-0.0664	0.0168	CNOT1	0	intronic	--
rs9302702	16:58653519	G	A	0.4264	7.643e-05	-0.0665	0.0168	CNOT1	0	intronic	--
rs112412326	16:58602065	G	A	0.4264	7.668e-05	-0.0664	0.0168	CNOT1	0	intronic	--
rs37037	16:58664602	G	A	0.4264	7.691e-05	0.0665	0.0168	CNOT1	811	upstream	++
rs930053	16:58631446	T	A	0.4264	7.714e-05	0.0665	0.0168	CNOT1	0	intronic	++
rs55827936	16:58632882	G	A	0.4264	7.731e-05	-0.0664	0.0168	CNOT1	0	intronic	--
rs41445346	16:58592278	C	T	0.4264	7.761e-05	-0.0663	0.0168	CNOT1	0	intronic	--
rs41260	16:58577421	C	T	0.4274	7.77e-05	0.0663	0.0168	CNOT1	0	exonic	++
rs55637287	16:58588724	C	A	0.4264	7.772e-05	-0.0663	0.0168	CNOT1	0	intronic	--
rs151811	16:58656698	C	A	0.4264	7.785e-05	-0.0664	0.0168	CNOT1	0	intronic	--
rs151815	16:58660390	G	A	0.4264	7.834e-05	-0.0663	0.0168	CNOT1	0	intronic	--
rs111600685	16:58639035	G	A	0.4264	7.859e-05	-0.0664	0.0168	CNOT1	0	intronic	--
rs154432	16:58660493	G	A	0.4274	7.909e-05	-0.0663	0.0168	CNOT1	0	intronic	--
rs12447860	16:58642638	T	A	0.4264	7.932e-05	-0.0664	0.0168	CNOT1	0	intronic	--
rs40359	16:58560322	G	C	0.4264	8.071e-05	-0.0663	0.0168	CNOT1	0	intronic	--
rs4864201	4:130731284	C	T	0.3588	8.115e-05	0.0692	0.0175	LINC02465	0	ncRNA_intronic	+-
rs149312	16:58658114	C	T	0.4264	8.296e-05	-0.0661	0.0168	CNOT1	0	intronic	--
rs9783796	16:58653240	G	A	0.4374	8.462e-05	-0.0661	0.0168	CNOT1	0	intronic	--
rs113571835	16:58623278	G	A	0.4374	8.489e-05	0.066	0.0168	CNOT1	0	intronic	++
rs11649173	16:58623520	C	T	0.4374	8.523e-05	-0.066	0.0168	CNOT1	0	intronic	--
rs4784962	16:58660692	G	A	0.4264	8.528e-05	-0.066	0.0168	CNOT1	0	intronic	--
rs1567195	4:130949530	T	A	0.2942	8.769e-05	-0.0729	0.0186	LINC02465	73006	intergenic	--
rs187401	16:58573147	C	T	0.4374	8.909e-05	-0.0658	0.0168	CNOT1	0	intronic	--
rs72790284	16:58625379	C	T	0.4264	9.3e-05	-0.0657	0.0168	CNOT1	0	intronic	--
rs12495457	3:65221936	G	A	0.1083	9.965e-05	-0.1073	0.0276	AC104331.1	3277	intergenic	--

[truncated: 8 more sheets: Supplementary Table S10, Supplementary Table S11, Supplementary Table S12, Supplementary Table S13, Supplementary Table S14, Supplementary Table S15, Supplementary Table S16, Sheet1]
